# Supplementary material for: Developmental chronodisruption alters placental signaling in mice
Source: PLoS One. 2021 Aug 9;16(8):e0255296. doi: 10.1371/journal.pone.0255296 (PMC8351967; doi:10.1371/journal.pone.0255296)
Supplement: S2 File — Male placenta tissue is the reference, so results show genes that are upregulated (postive log2FoldChange) or downregulated (negative log2FoldChange) in female placenta tissue. To control for false discovery rate, p-values are adjusted using the Benjamini and Hochberg (BH, q-value) method (padj); the more conservative bonferroni-adjusted p-values are also provided (padj_bon). (CSV) [file pone.0255296.s002.csv]

S2 File. Sex-specific results of the DESeq2 differential expression analysis of mouse placental tissue show sex-specific expression after adjusting for developmental light treatment and first surrogate variable. Male placenta tissue is the reference, so results show genes that are upregulated (postive log2FoldChange) or downregulated (negative log2FoldChange) in female placenta tissue. To control…
Ensemble_ID	baseMean	log2FoldChange	lfcSE	stat	pvalue	padj	padj_bon
ENSMUSG00000069045	1221.476687	-10.98377398	0.485320237	-22.63201312	2.10E-113	3.09E-109	3.09E-109
ENSMUSG00000086503	14309.25417	3.926180231	0.224788006	17.46614645	2.59E-68	1.91E-64	3.82E-64
ENSMUSG00000069049	492.4390615	-11.38214975	0.707787309	-16.0813137	3.45E-58	1.70E-54	5.09E-54
ENSMUSG00000056673	338.6715782	-11.17334613	0.700076748	-15.96017318	2.42E-57	8.92E-54	3.57E-53
ENSMUSG00000068457	334.6773634	-10.56723698	0.684013834	-15.44886443	7.68E-54	2.26E-50	1.13E-49
ENSMUSG00000106028	138.8103967	1.29727356	0.106916245	12.13354954	7.01E-34	1.72E-30	1.03E-29
ENSMUSG00000034160	7054.208927	0.834759547	0.070417156	11.85449107	2.04E-32	4.30E-29	3.01E-28
ENSMUSG00000031314	1458.471592	0.646939062	0.054838486	11.79717213	4.04E-32	7.44E-29	5.95E-28
ENSMUSG00000035150	2717.095503	0.505179767	0.062541327	8.077535124	6.61E-16	1.08E-12	9.74E-12
ENSMUSG00000025332	3620.58827	0.458599361	0.057708768	7.946788269	1.91E-15	2.82E-12	2.82E-11
ENSMUSG00000016409	669.712125	0.366482381	0.051827106	7.07124917	1.54E-12	2.06E-09	2.26E-08
ENSMUSG00000014361	819.7404381	0.390724536	0.055703738	7.014332391	2.31E-12	2.84E-09	3.41E-08
ENSMUSG00000079480	314.0814893	0.487765047	0.075239781	6.482807932	9.00E-11	1.02E-07	1.33E-06
ENSMUSG00000087174	227.2803276	0.498517647	0.080448333	6.19674305	5.76E-10	6.07E-07	8.50E-06
ENSMUSG00000095687	1460.263671	-0.411787135	0.073173622	-5.62753523	1.83E-08	1.80E-05	0.000269506
ENSMUSG00000031226	765.7485021	0.39111468	0.070979542	5.510245164	3.58E-08	3.30E-05	0.000528292
ENSMUSG00000028766	3956.462274	0.203651766	0.037844963	5.381211936	7.40E-08	6.42E-05	0.001090776
ENSMUSG00000024868	214.2283385	-0.920512485	0.173124167	-5.317065201	1.05E-07	8.64E-05	0.001554713
ENSMUSG00000037369	1332.504827	0.236094899	0.047020901	5.021062838	5.14E-07	0.000398731	0.007575889
ENSMUSG00000006538	36.35781612	1.041290701	0.212995754	4.888786197	1.01E-06	0.00074791	0.014958191
ENSMUSG00000036256	5309.527961	-0.375818284	0.078056366	-4.814703813	1.47E-06	0.001034947	0.021733891
ENSMUSG00000063785	266.8487822	0.309662063	0.065243727	4.746235066	2.07E-06	0.001388776	0.030553077
ENSMUSG00000036959	384.7761517	0.507500221	0.109278589	4.644095661	3.42E-06	0.002119652	0.050357559
ENSMUSG00000051412	1176.98759	0.487943029	0.105114875	4.641997906	3.45E-06	0.002119652	0.050871659
ENSMUSG00000051243	477.020476	0.393712525	0.085985636	4.578817403	4.68E-06	0.002757603	0.068940063
ENSMUSG00000040136	27.30779106	1.02518774	0.225191741	4.552510398	5.30E-06	0.003005845	0.078151965
ENSMUSG00000061815	905.8885127	-0.395242603	0.087489769	-4.517586519	6.25E-06	0.003415378	0.092215214
ENSMUSG00000020520	1144.068855	-0.255655221	0.056877059	-4.494874115	6.96E-06	0.003665274	0.102627669
ENSMUSG00000025220	1904.158769	0.248371904	0.055837199	4.448144044	8.66E-06	0.004267699	0.127697143
ENSMUSG00000030792	1267.813406	0.267172657	0.060071426	4.447583093	8.68E-06	0.004267699	0.128030969
ENSMUSG00000020098	121.6337507	0.870782161	0.200064554	4.352505947	1.35E-05	0.00640085	0.198426362
ENSMUSG00000001510	1787.816556	0.218208889	0.050440168	4.326093591	1.52E-05	0.006973527	0.223764766
ENSMUSG00000005268	121.5061778	0.446371098	0.103461228	4.314380427	1.60E-05	0.006973527	0.235963384
ENSMUSG00000042750	54.48588986	1.710024272	0.396452104	4.313318692	1.61E-05	0.006973527	0.237099924
ENSMUSG00000028255	39.54176277	1.222162192	0.285741278	4.277163596	1.89E-05	0.007973423	0.279069801
ENSMUSG00000039395	401.3718157	0.334689475	0.079189217	4.226452645	2.37E-05	0.009722362	0.350005019
ENSMUSG00000041477	79.72868114	0.457155354	0.108654872	4.207407787	2.58E-05	0.010292876	0.380836394
ENSMUSG00000030036	2605.339826	-0.22853056	0.054430998	-4.198537036	2.69E-05	0.010422716	0.396063207
ENSMUSG00000039878	61.00264422	1.284753847	0.311044754	4.130446923	3.62E-05	0.013351704	0.533783115
ENSMUSG00000010796	76.44837332	-1.187775172	0.28757432	-4.1303242	3.62E-05	0.013351704	0.534068153
ENSMUSG00000030158	151.0813323	-0.949914204	0.230991664	-4.112331097	3.92E-05	0.014084384	0.577459743
ENSMUSG00000050854	1778.016488	-0.198698477	0.049252894	-4.034249798	5.48E-05	0.019228039	0.80757763
ENSMUSG00000074207	74.57963396	0.542589664	0.135015862	4.018710522	5.85E-05	0.020063341	0.862723665
ENSMUSG00000031367	197.7271301	0.309933468	0.077382659	4.005205688	6.20E-05	0.020762011	0.913528467
ENSMUSG00000015363	2816.843	-0.19944394	0.049976963	-3.990717467	6.59E-05	0.021581693	0.9711762
ENSMUSG00000049676	148.4568815	0.497235955	0.125387884	3.965582167	7.32E-05	0.022603111	1
ENSMUSG00000037428	461.9980371	-0.277443034	0.069990191	-3.964027364	7.37E-05	0.022603111	1
ENSMUSG00000030492	39.12534281	1.690230384	0.427328817	3.955339114	7.64E-05	0.022603111	1
ENSMUSG00000041028	7483.452573	-0.115250992	0.029141571	-3.954865437	7.66E-05	0.022603111	1
ENSMUSG00000040146	294.9422619	-0.453615827	0.114705352	-3.954617805	7.67E-05	0.022603111	1
ENSMUSG00000015134	7716.340939	-0.482064866	0.122671649	-3.929717021	8.50E-05	0.024240846	1
ENSMUSG00000013419	1034.260618	0.200707272	0.051090875	3.928436755	8.55E-05	0.024240846	1
ENSMUSG00000035314	982.7749966	0.241196731	0.061530639	3.919945176	8.86E-05	0.024637254	1
ENSMUSG00000026825	128.5948525	0.568588912	0.145367581	3.911387316	9.18E-05	0.025054219	1
ENSMUSG00000094724	1461.040175	-0.363077679	0.093224878	-3.894643662	9.83E-05	0.026045507	1
ENSMUSG00000061808	768.7863952	2.183852	0.560940476	3.893197396	9.89E-05	0.026045507	1
ENSMUSG00000036832	617.4636825	-0.284373744	0.073276584	-3.880826994	0.000104102	0.026925859	1
ENSMUSG00000017754	4031.154186	-0.285205939	0.074017715	-3.853211866	0.000116578	0.029130061	1
ENSMUSG00000024339	326.2207916	-0.290021183	0.075278306	-3.852652913	0.000116845	0.029130061	1
ENSMUSG00000064373	9012.21552	0.535949047	0.139240006	3.849102438	0.000118551	0.029130061	1
ENSMUSG00000026121	3801.656833	-0.258274699	0.067230764	-3.841614808	0.000122228	0.029540994	1
ENSMUSG00000059279	75.54178867	-0.734638387	0.191902019	-3.828195188	0.000129086	0.030695489	1
ENSMUSG00000024619	168.226494	0.437184166	0.114574289	3.815726622	0.000135783	0.031386977	1
ENSMUSG00000023960	825.7167637	-0.251118066	0.065826038	-3.814874386	0.000136252	0.031386977	1
ENSMUSG00000032036	100.5430555	0.506274003	0.13311943	3.803156339	0.000142864	0.031970802	1
ENSMUSG00000044349	73.49527844	1.306479632	0.343565704	3.802706782	0.000143124	0.031970802	1
ENSMUSG00000048707	486.1527574	0.189964502	0.050141248	3.788587449	0.000151506	0.033338162	1
ENSMUSG00000022822	2077.004331	0.398654997	0.105403926	3.782164575	0.000155471	0.033707379	1
ENSMUSG00000028307	52.1398553	2.316979614	0.614799584	3.768674663	0.000164117	0.035066253	1
ENSMUSG00000005681	355.7144276	2.085106406	0.556806853	3.744757079	0.000180568	0.038030285	1
ENSMUSG00000026655	1703.373593	0.148578556	0.03980377	3.732775949	0.000189381	0.039214941	1
ENSMUSG00000025420	20.95138975	-0.861983118	0.231097376	-3.729956314	0.000191513	0.039214941	1
ENSMUSG00000000365	342.2517095	0.484159679	0.130343018	3.714504135	0.000203603	0.041119346	1
ENSMUSG00000042993	92.18597931	0.640575375	0.172971643	3.703354866	0.000212767	0.042389497	1
ENSMUSG00000040441	168.687622	-0.432734687	0.11717495	-3.693064848	0.000221567	0.043554261	1
ENSMUSG00000021892	391.7296118	0.281698086	0.076481373	3.68322473	0.000230302	0.044675549	1
ENSMUSG00000028064	54.56036259	1.064523471	0.290582161	3.663416457	0.000248873	0.047651178	1
ENSMUSG00000086370	188.5532049	0.554207322	0.152783601	3.627400569	0.000286289	0.054112285	1
ENSMUSG00000027613	1713.570824	-0.211203465	0.058376196	-3.617972409	0.00029692	0.055016075	1
ENSMUSG00000025198	2349.328938	-0.165405537	0.045735487	-3.616568841	0.000298534	0.055016075	1
ENSMUSG00000029561	887.6618253	0.325006184	0.090451613	3.593149679	0.000326705	0.059464305	1
ENSMUSG00000028716	286.768143	0.427532267	0.119567547	3.575654739	0.000349352	0.062811017	1
ENSMUSG00000032080	79.61257144	1.626821331	0.45683818	3.56104503	0.000369382	0.065611985	1
ENSMUSG00000026047	1185.930973	-0.19425758	0.055230731	-3.517200986	0.000436123	0.074797634	1
ENSMUSG00000062157	434.5656176	0.256773812	0.073013994	3.516775305	0.000436823	0.074797634	1
ENSMUSG00000031258	40.10841073	0.583852143	0.166064449	3.515816587	0.000438404	0.074797634	1
ENSMUSG00000105712	25.28618971	-0.811131511	0.230977736	-3.51173028	0.0004452	0.074797634	1
ENSMUSG00000042312	1544.956705	-0.136410259	0.038865323	-3.509819271	0.000448411	0.074797634	1
ENSMUSG00000034445	1237.138324	-0.209179645	0.059629784	-3.50797257	0.000451536	0.074797634	1
ENSMUSG00000058569	4578.742231	-0.178213224	0.050981956	-3.495613691	0.000472973	0.076654273	1
ENSMUSG00000000792	217.7072104	0.368324493	0.105370502	3.495518061	0.000473142	0.076654273	1
ENSMUSG00000029864	151.4247093	-0.261652561	0.075061442	-3.485845118	0.000490585	0.078616239	1
ENSMUSG00000020032	1269.688544	-0.337699356	0.096961876	-3.482805524	0.000496189	0.078659243	1
ENSMUSG00000036620	8276.273373	-0.175405504	0.050465256	-3.475767611	0.000509393	0.079893491	1
ENSMUSG00000029370	1618.169102	0.237206225	0.068672912	3.454145411	0.00055204	0.085491046	1
ENSMUSG00000002020	214.988256	-0.495209044	0.14346038	-3.451887157	0.00055668	0.085491046	1
ENSMUSG00000021831	7847.826509	-0.154094517	0.044686831	-3.448320546	0.000564084	0.085734978	1
ENSMUSG00000047720	24.51028198	-1.38052467	0.402470586	-3.430125628	0.000603302	0.090744815	1
ENSMUSG00000052151	1314.304337	-0.177296651	0.051766452	-3.424933374	0.00061495	0.090744815	1
ENSMUSG00000020609	875.4822354	2.232835999	0.651982763	3.42468563	0.000615511	0.090744815	1
ENSMUSG00000029859	426.5775225	-0.274977088	0.080379598	-3.420981142	0.000623957	0.091079128	1
ENSMUSG00000002635	541.143175	-0.193942822	0.056835184	-3.412372574	0.000644	0.093083295	1
ENSMUSG00000000278	5147.741422	-0.231905513	0.068058422	-3.407447715	0.000655735	0.093859191	1
ENSMUSG00000001524	510.4574686	-0.203372125	0.059766796	-3.402761072	0.000667086	0.094002858	1
ENSMUSG00000041891	7045.938482	-0.175913901	0.051712344	-3.401777743	0.000669491	0.094002858	1
ENSMUSG00000027220	806.7339074	-0.248211336	0.0731641	-3.392529088	0.000692506	0.095614911	1
ENSMUSG00000022018	4488.235649	0.160917203	0.047475725	3.389462775	0.000700297	0.095614911	1
ENSMUSG00000028059	2326.0567	-0.15542193	0.04590977	-3.385378121	0.000710803	0.095614911	1
ENSMUSG00000021287	300.4916145	0.295773473	0.087375837	3.385071702	0.000711597	0.095614911	1
ENSMUSG00000031980	48.15624164	1.905671877	0.563209115	3.383595585	0.000715433	0.095614911	1
ENSMUSG00000006567	39.3663751	0.907365149	0.26845254	3.379983472	0.000724902	0.095614911	1
ENSMUSG00000033860	89.29324401	2.235104145	0.661385453	3.379427434	0.00072637	0.095614911	1
ENSMUSG00000021306	2988.350445	0.151757777	0.045023777	3.370614115	0.000750008	0.09785286	1
ENSMUSG00000006389	29.24686167	-0.600173829	0.179607894	-3.341578244	0.000833035	0.107681531	1
ENSMUSG00000048039	977.1724542	-0.145138311	0.043463915	-3.339282975	0.00083995	0.107681531	1
ENSMUSG00000071650	6318.181074	-0.136633752	0.040984922	-3.333756563	0.000856816	0.108896896	1
ENSMUSG00000020895	663.8245341	-0.196129659	0.05900659	-3.323860217	0.000887807	0.11187125	1
ENSMUSG00000002249	1402.749618	0.168774322	0.050951672	3.312439321	0.000924862	0.115552868	1
ENSMUSG00000029778	162.5138477	0.458518921	0.138564422	3.309066737	0.000936075	0.115971066	1
ENSMUSG00000053414	549.9043472	-0.23778545	0.071998177	-3.302659326	0.000957727	0.116879067	1
ENSMUSG00000038332	1521.660478	0.175765748	0.05325773	3.300286163	0.000965863	0.116879067	1
ENSMUSG00000059412	71.09770422	1.562223928	0.473415316	3.299901537	0.000967188	0.116879067	1
ENSMUSG00000034667	2381.906278	-0.203042805	0.061842932	-3.283201485	0.001026353	0.122347274	1
ENSMUSG00000026456	999.3565354	-0.220943417	0.067368827	-3.279609086	0.00103951	0.122347274	1
ENSMUSG00000024388	37.89710504	0.542752336	0.165546676	3.278545648	0.001043435	0.122347274	1
ENSMUSG00000020651	84.77622592	0.430377699	0.131409841	3.275079661	0.001056322	0.122347274	1
ENSMUSG00000039236	5397.97574	-0.197076117	0.06019478	-3.273973516	0.001060466	0.122347274	1
ENSMUSG00000001507	5704.855528	-0.108960602	0.03328562	-3.273503805	0.00106223	0.122347274	1
ENSMUSG00000030364	57.10811565	2.408437956	0.738859127	3.259671387	0.001115414	0.127477083	1
ENSMUSG00000030643	977.2847255	0.332123519	0.102080442	3.253547049	0.001139738	0.127950242	1
ENSMUSG00000006442	879.6712007	-0.281640375	0.086565872	-3.253480466	0.001140006	0.127950242	1
ENSMUSG00000049550	1666.877089	0.206316306	0.0634817	3.250012317	0.001154	0.127950242	1
ENSMUSG00000074748	2776.881431	-0.122318206	0.037636995	-3.249946153	0.001154269	0.127950242	1
ENSMUSG00000073888	1999.123831	-0.224519843	0.069175354	-3.245662381	0.001171777	0.128921722	1
ENSMUSG00000115518	24.68933971	0.818500702	0.253176078	3.232930648	0.001225273	0.133808892	1
ENSMUSG00000074793	783.0826343	-0.170400862	0.052808007	-3.226799697	0.001251831	0.135703959	1
ENSMUSG00000024440	4748.831627	-0.216019228	0.066998395	-3.224244832	0.001263054	0.135921166	1
ENSMUSG00000024063	485.6952998	-0.240283263	0.074601214	-3.220902844	0.001277875	0.136519603	1
ENSMUSG00000043501	55.5443735	0.892598098	0.277686673	3.214407402	0.001307141	0.138641546	1
ENSMUSG00000035914	194.5464216	-0.330115385	0.102785238	-3.21170036	0.001319519	0.1389548	1
ENSMUSG00000040147	120.0680244	1.626789897	0.507219798	3.207268134	0.00134002	0.140112906	1
ENSMUSG00000028339	1072.559167	-0.503046681	0.157023924	-3.20363082	0.001357064	0.140491053	1
ENSMUSG00000039137	139.7774861	-0.485094623	0.151476656	-3.202438157	0.001362696	0.140491053	1
ENSMUSG00000062031	93.10024271	0.356617143	0.111462043	3.199449175	0.001376905	0.140970172	1
ENSMUSG00000085492	99.61134553	-0.325707072	0.102063236	-3.191228167	0.001416694	0.14396549	1
ENSMUSG00000026295	304.8313199	2.069187396	0.648770375	3.189398706	0.001425691	0.14396549	1
ENSMUSG00000041757	2675.091243	0.228129996	0.071592646	3.186500411	0.001440053	0.144310679	1
ENSMUSG00000063652	132.8191119	-0.273006407	0.085722462	-3.184770957	0.001448686	0.144310679	1
ENSMUSG00000022150	806.0066341	0.471003385	0.148085312	3.180621882	0.001469593	0.145410808	1
ENSMUSG00000050243	22.6172878	0.725935786	0.228632042	3.175127066	0.001497709	0.147204827	1
ENSMUSG00000072812	307.7430549	0.402385739	0.126862305	3.171830587	0.001514813	0.147899967	1
ENSMUSG00000023707	804.373532	-0.139811939	0.044108907	-3.169698525	0.001525972	0.14800922	1
ENSMUSG00000032083	2288.955286	2.212643214	0.698718918	3.166714337	0.001541717	0.148045182	1
ENSMUSG00000074604	144.1202842	0.436046569	0.137735427	3.165827263	0.001546426	0.148045182	1
ENSMUSG00000097882	71.41969806	-0.372476979	0.11779638	-3.162040973	0.001566675	0.149016079	1
ENSMUSG00000055737	1402.259648	0.200897914	0.063706676	3.153482882	0.001613347	0.151041889	1
ENSMUSG00000032415	80.39637464	-0.42231461	0.133958285	-3.152582983	0.001618328	0.151041889	1
ENSMUSG00000054932	12812.6262	2.155707468	0.684463248	3.149486076	0.001635579	0.151041889	1
ENSMUSG00000039997	74.25817871	0.471753379	0.149791189	3.14940672	0.001636023	0.151041889	1
ENSMUSG00000028001	112.6855713	1.916324849	0.608581182	3.148840133	0.001639198	0.151041889	1
ENSMUSG00000022758	101.6846775	-0.349221406	0.111017418	-3.145645176	0.001657209	0.151753018	1
ENSMUSG00000046814	386.3499222	-0.262031956	0.083359322	-3.143403158	0.001669957	0.151827796	1
ENSMUSG00000028795	247.5553416	-0.30020202	0.095578673	-3.140889171	0.001684358	0.151827796	1
ENSMUSG00000060002	3549.991325	0.15701603	0.050020406	3.13903949	0.001695026	0.151827796	1
ENSMUSG00000073491	41.28388555	0.663010221	0.211429039	3.135852212	0.001713555	0.151827796	1
ENSMUSG00000050552	818.8808	-0.170298912	0.054329891	-3.134534429	0.001721271	0.151827796	1
ENSMUSG00000036646	3865.731374	-0.123856505	0.039540824	-3.132370345	0.00173401	0.151827796	1
ENSMUSG00000030835	4094.488345	-0.208496189	0.066584031	-3.131324235	0.001740199	0.151827796	1
ENSMUSG00000024395	1489.672586	0.175366168	0.056004479	3.131288285	0.001740412	0.151827796	1
ENSMUSG00000027999	1051.790532	-0.253466273	0.081099223	-3.125384744	0.001775726	0.153997261	1
ENSMUSG00000025616	1561.740275	-0.103772305	0.033229997	-3.122850267	0.001791088	0.154421151	1
ENSMUSG00000029146	2653.971639	-0.141443112	0.045403579	-3.115241443	0.001837944	0.156804183	1
ENSMUSG00000026726	133.1629455	1.426514683	0.457963131	3.114911632	0.00184	0.156804183	1
ENSMUSG00000024391	197.7479842	1.593732502	0.512338417	3.110702711	0.001866427	0.15814218	1
ENSMUSG00000033831	95.82380548	2.158775974	0.694992723	3.106185006	0.001895181	0.15966088	1
ENSMUSG00000018740	81.58405955	0.445907577	0.143787208	3.101163057	0.001927621	0.160754038	1
ENSMUSG00000005148	649.6385553	0.190094745	0.061304999	3.100803318	0.001929964	0.160754038	1
ENSMUSG00000057156	338.515573	-0.236768538	0.076420294	-3.098241671	0.001946726	0.161239228	1
ENSMUSG00000004394	2324.185839	-0.172753633	0.055875664	-3.091750875	0.001989798	0.163057949	1
ENSMUSG00000027674	241.1774884	0.313120484	0.101281024	3.091600691	0.001990805	0.163057949	1
ENSMUSG00000000159	20.27039474	0.835405979	0.270543668	3.087878517	0.002015909	0.164201882	1
ENSMUSG00000073538	150.2653945	1.129927984	0.367617925	3.073647687	0.00211459	0.171293403	1
ENSMUSG00000070858	88.76538048	-0.508131429	0.165767473	-3.065326512	0.002174325	0.175169786	1
ENSMUSG00000020823	5810.156795	-0.109143946	0.035715259	-3.055947236	0.002243507	0.179761025	1
ENSMUSG00000086825	34.23085295	0.548792399	0.179922652	3.050157348	0.002287215	0.182272493	1
ENSMUSG00000071178	57.39659955	2.030383843	0.667820687	3.040312891	0.002363325	0.187325261	1
ENSMUSG00000025161	8022.530237	-0.206349066	0.067912999	-3.038432536	0.002378123	0.187490236	1
ENSMUSG00000039199	276.5993509	0.331564869	0.109283105	3.033999349	0.00241335	0.189255382	1
ENSMUSG00000023906	268.7226656	0.292043777	0.096378337	3.030180692	0.002444075	0.189754281	1
ENSMUSG00000040078	308.719757	-0.211835828	0.069912574	-3.030010424	0.002445453	0.189754281	1
ENSMUSG00000022440	4811.17572	-0.199952294	0.066074635	-3.026158122	0.002476827	0.190485968	1
ENSMUSG00000013465	2354.325043	-0.105860993	0.034987471	-3.025682866	0.002480723	0.190485968	1
ENSMUSG00000034892	4618.832156	-0.363573535	0.12030321	-3.022143272	0.002509917	0.190768554	1
ENSMUSG00000046516	222.5797892	0.354619693	0.117342175	3.022099185	0.002510283	0.190768554	1
ENSMUSG00000032015	471.9374458	0.191885072	0.063565859	3.018681322	0.002538774	0.191745793	1
ENSMUSG00000047844	236.3380056	0.66432969	0.220199617	3.016942989	0.002553378	0.191745793	1
ENSMUSG00000097191	29.58073764	-0.793777447	0.263197353	-3.015902095	0.00256216	0.191745793	1
ENSMUSG00000053797	33.72692418	0.642248861	0.213105102	3.013765761	0.002580269	0.192125817	1
ENSMUSG00000022122	1766.327972	-0.191788908	0.063740879	-3.008883943	0.002622093	0.194258849	1
ENSMUSG00000073639	4298.304936	-0.099316255	0.033040913	-3.005856877	0.002648336	0.194494243	1
ENSMUSG00000046959	31.7191454	0.540932542	0.180026789	3.004733601	0.002658136	0.194494243	1
ENSMUSG00000038155	26.82606944	0.749662924	0.249557686	3.003966478	0.002664847	0.194494243	1
ENSMUSG00000020696	2805.671919	-0.132858256	0.044251644	-3.002334893	0.002679173	0.194576561	1
ENSMUSG00000002845	2824.510531	-0.132540108	0.044236398	-2.996177693	0.002733871	0.197575766	1
ENSMUSG00000035521	1688.413075	-0.18723918	0.062545691	-2.993638349	0.002756725	0.198100215	1
ENSMUSG00000025194	68.46885701	0.661570556	0.221095433	2.992239813	0.002769386	0.198100215	1
ENSMUSG00000031826	1121.706023	-0.141300398	0.047250812	-2.990433241	0.00278582	0.198100215	1
ENSMUSG00000039131	125.442829	0.491017143	0.164262519	2.989222047	0.002796888	0.198100215	1
ENSMUSG00000097694	56.58030105	-0.507962934	0.17007256	-2.986742449	0.002819672	0.198100215	1
ENSMUSG00000037351	3421.726283	-0.134585302	0.045064297	-2.986517273	0.002821749	0.198100215	1
ENSMUSG00000034917	237.6358286	0.28055627	0.094035591	2.983511519	0.002849613	0.199108274	1
ENSMUSG00000081716	30.59620174	0.63224086	0.212147284	2.98019776	0.002880623	0.200325622	1
ENSMUSG00000019889	610.4335929	0.189142764	0.063566872	2.975492702	0.002925183	0.202469364	1
ENSMUSG00000002324	264.4246165	0.287990679	0.096843273	2.973780945	0.00294155	0.202650793	1
ENSMUSG00000020080	108.8234147	0.443314084	0.149234433	2.970588456	0.002972298	0.203816691	1
ENSMUSG00000032803	5333.405402	-0.103711916	0.034931393	-2.969017456	0.002987536	0.20391318	1
ENSMUSG00000022099	98.11824365	0.336560881	0.113453804	2.966501509	0.003012089	0.204322925	1
ENSMUSG00000026380	42.50747757	0.446523571	0.150630945	2.964354849	0.003033183	0.204322925	1
ENSMUSG00000035540	83.11998537	1.8797464	0.634158471	2.96415878	0.003035116	0.204322925	1
ENSMUSG00000046722	5609.638927	-0.16716097	0.056474568	-2.959933571	0.003077054	0.206204567	1
ENSMUSG00000062737	31.08776011	-0.561719834	0.19004257	-2.955757935	0.003119018	0.206481074	1
ENSMUSG00000026205	82.93539762	0.456767341	0.15454824	2.95550011	0.003121626	0.206481074	1
ENSMUSG00000022780	74.98778261	0.988225244	0.334385749	2.955344981	0.003123196	0.206481074	1
ENSMUSG00000005891	3144.021279	-0.463133654	0.156796543	-2.953723639	0.00313965	0.206642251	1
ENSMUSG00000032327	3869.145046	0.210209497	0.071385091	2.944725511	0.003232413	0.211642018	1
ENSMUSG00000043587	52.53783169	0.457491528	0.155482576	2.942397409	0.003256817	0.211642018	1
ENSMUSG00000031444	24.89195764	0.820242775	0.278783613	2.942220191	0.003258681	0.211642018	1
ENSMUSG00000025813	1071.677977	0.157169268	0.05349639	2.937941572	0.003303993	0.213643713	1
ENSMUSG00000025512	4118.255272	-0.169803803	0.057899812	-2.9327177	0.003360093	0.214415109	1
ENSMUSG00000074634	187.8587072	-0.417035161	0.142209078	-2.932549498	0.003361913	0.214415109	1
ENSMUSG00000018451	34.1909762	-0.722072874	0.246248316	-2.932295678	0.003364662	0.214415109	1
ENSMUSG00000024286	4869.436024	-0.147048037	0.050165124	-2.931280263	0.003375681	0.214415109	1
ENSMUSG00000024145	187.9879309	-0.19887864	0.067876535	-2.930005782	0.003389557	0.214415109	1
ENSMUSG00000021983	101.5304825	0.337946906	0.115426625	2.927807224	0.003413616	0.214415109	1
ENSMUSG00000014778	1397.129957	0.207965774	0.071040319	2.927432981	0.003417727	0.214415109	1
ENSMUSG00000048371	117.4389229	-0.30368282	0.103806965	-2.925457079	0.003439506	0.214867117	1
ENSMUSG00000041420	191.0538148	-0.301644003	0.103244762	-2.921639758	0.00348194	0.216600186	1
ENSMUSG00000021608	1462.716683	0.125276479	0.042965171	2.915768188	0.00354814	0.219231309	1
ENSMUSG00000005043	309.3952183	-0.229772805	0.078817387	-2.915255288	0.003553977	0.219231309	1
ENSMUSG00000026749	4275.896049	-0.158454735	0.054419276	-2.911739139	0.003594227	0.220754471	1
ENSMUSG00000060681	1764.28077	0.098126098	0.033714622	2.910490781	0.003608616	0.220754471	1
ENSMUSG00000024664	3745.507748	-0.234247841	0.080599793	-2.906308242	0.00365721	0.222802663	1
ENSMUSG00000026928	44.87143504	-0.53590949	0.184686602	-2.901723698	0.003711157	0.225158802	1
ENSMUSG00000043183	372.8868021	0.247253409	0.085251146	2.900294271	0.003728125	0.225261244	1
ENSMUSG00000074489	959.4291304	0.310929182	0.107257903	2.898892986	0.003744827	0.225346866	1
ENSMUSG00000027215	11399.1549	-0.169255841	0.058414356	-2.897504194	0.003761447	0.225426888	1
ENSMUSG00000006720	89.8876041	-0.386029806	0.13342916	-2.893144234	0.003814061	0.227297223	1
ENSMUSG00000036473	616.0987201	0.20895579	0.07225734	2.891827878	0.003830077	0.227297223	1
ENSMUSG00000029003	444.5937135	-0.160839739	0.055649245	-2.890241187	0.003849464	0.227297223	1
ENSMUSG00000027963	463.2851594	-0.175656453	0.06078405	-2.889844486	0.003854324	0.227297223	1
ENSMUSG00000036356	449.0047779	0.192354686	0.066630695	2.886877973	0.003890851	0.228537117	1
ENSMUSG00000085042	41.67238403	0.491017771	0.170216831	2.884660513	0.00391836	0.229239581	1
ENSMUSG00000032454	43.02273014	1.677793984	0.58199349	2.882839781	0.003941078	0.229657387	1
ENSMUSG00000021208	50.84958789	0.566352637	0.196694337	2.87935406	0.003984907	0.230914171	1
ENSMUSG00000024854	1552.00547	-0.123698461	0.042992681	-2.877198136	0.004012236	0.230914171	1
ENSMUSG00000022847	20.28725328	0.820224948	0.285241486	2.875545769	0.004033297	0.230914171	1
ENSMUSG00000023387	19.94715381	1.370817966	0.476785471	2.875125292	0.004038672	0.230914171	1
ENSMUSG00000048232	663.833805	-0.20172718	0.07016728	-2.874946562	0.004040959	0.230914171	1
ENSMUSG00000028797	3628.003945	-0.101189317	0.035238941	-2.871519778	0.004085032	0.231493358	1
ENSMUSG00000046329	243.0833203	0.298444009	0.103977542	2.870273729	0.004101166	0.231493358	1
ENSMUSG00000039929	468.1989401	0.226084898	0.078775174	2.870001877	0.004104694	0.231493358	1
ENSMUSG00000067924	446.3323295	-0.205459537	0.071698604	-2.865600255	0.004162195	0.231493358	1
ENSMUSG00000046010	502.4150708	-0.18953271	0.066203696	-2.86287202	0.004198201	0.231493358	1
ENSMUSG00000040818	811.4058235	0.130608064	0.045634054	2.862074542	0.004208779	0.231493358	1
ENSMUSG00000079020	5053.769855	0.14993808	0.052401076	2.861354967	0.004218345	0.231493358	1
ENSMUSG00000020747	1416.107299	0.269839802	0.094324222	2.860768914	0.00422615	0.231493358	1
ENSMUSG00000071766	2819.728752	0.165247274	0.057774122	2.860229951	0.004233339	0.231493358	1
ENSMUSG00000021097	237.6678996	0.367973431	0.128673867	2.859737109	0.004239923	0.231493358	1
ENSMUSG00000025465	2195.069871	-0.165609231	0.057917851	-2.859381477	0.00424468	0.231493358	1
ENSMUSG00000015461	1685.219265	-0.152700629	0.053407546	-2.859158322	0.004247667	0.231493358	1
ENSMUSG00000042784	2210.577375	0.187577157	0.065618659	2.858594799	0.004255219	0.231493358	1
ENSMUSG00000003355	3218.182913	-0.236555463	0.082917314	-2.852907953	0.004332117	0.234810286	1
ENSMUSG00000030424	70.86974914	0.336340915	0.117985503	2.850696959	0.004362352	0.234967981	1
ENSMUSG00000070803	103.5311296	0.399457646	0.140168805	2.849832723	0.004374223	0.234967981	1
ENSMUSG00000029919	318.0597045	0.231602955	0.08128682	2.849206745	0.004382839	0.234967981	1
ENSMUSG00000040354	1779.583555	-0.14853839	0.052208532	-2.845097979	0.004439776	0.236911463	1
ENSMUSG00000002279	596.1856981	-0.207935801	0.07314504	-2.84278745	0.004472088	0.236911463	1
ENSMUSG00000024354	30.26893334	0.633691833	0.222955353	2.842236464	0.004479825	0.236911463	1
ENSMUSG00000039033	240.1395322	-0.243320588	0.08561644	-2.841984419	0.004483368	0.236911463	1
ENSMUSG00000027070	99.06285358	1.455374216	0.512949511	2.837266019	0.004550168	0.239582615	1
ENSMUSG00000030556	470.6458717	-0.236480952	0.083463757	-2.833336996	0.004606479	0.241263237	1
ENSMUSG00000090486	51.00389351	0.607189059	0.214345468	2.832759025	0.004614816	0.241263237	1
ENSMUSG00000026857	913.7050496	-0.160938331	0.056839948	-2.831429958	0.004634038	0.241412102	1
ENSMUSG00000069835	230.6247818	-0.288977986	0.102236346	-2.826568007	0.004704975	0.24305089	1
ENSMUSG00000064043	203.9332888	0.307463136	0.108785169	2.826333206	0.004708426	0.24305089	1
ENSMUSG00000103108	41.37548197	-0.476450364	0.168647863	-2.825119494	0.004726299	0.24305089	1
ENSMUSG00000114164	43.79382791	0.475011798	0.168220843	2.823739253	0.004746698	0.24305089	1
ENSMUSG00000004069	1812.293204	-0.124779844	0.044190873	-2.82365644	0.004747925	0.24305089	1
ENSMUSG00000040345	891.9158653	-0.188564688	0.066837741	-2.821230702	0.004783979	0.243703739	1
ENSMUSG00000059900	1215.147271	-0.176835031	0.062694632	-2.820576893	0.004793738	0.243703739	1
ENSMUSG00000006342	119.0260378	0.426729106	0.151406581	2.818431694	0.004825888	0.244495064	1
ENSMUSG00000031549	18.48851189	0.719250294	0.25553872	2.814643092	0.004883143	0.246548566	1
ENSMUSG00000030159	434.4695501	-0.579982839	0.206175912	-2.813048497	0.004907425	0.246928893	1
ENSMUSG00000042082	503.5833659	-0.183648729	0.065312013	-2.811867545	0.004925478	0.246994301	1
ENSMUSG00000022995	2328.916385	0.168673953	0.060104016	2.806367419	0.005010353	0.250398741	1
ENSMUSG00000028758	34.50748475	0.517279782	0.184469681	2.804145269	0.005045017	0.250790044	1
ENSMUSG00000032097	5394.486865	-0.106641659	0.038036231	-2.803686268	0.005052204	0.250790044	1
ENSMUSG00000069917	5379.124318	-0.400018832	0.142736039	-2.802507577	0.005070703	0.250863649	1
ENSMUSG00000059498	260.0854487	0.348184823	0.124478773	2.797142163	0.005155684	0.254180758	1
ENSMUSG00000034674	1668.352427	-0.101066802	0.036149349	-2.795812484	0.005176943	0.254180758	1
ENSMUSG00000034285	41.50621259	0.51512785	0.184308515	2.794921594	0.00519123	0.254180758	1
ENSMUSG00000047728	32.14542172	0.8998984	0.322087234	2.793958607	0.005206714	0.254180758	1
ENSMUSG00000004231	140.6387665	0.445954299	0.159710436	2.792267745	0.005234003	0.254270723	1
ENSMUSG00000003808	3097.443069	-0.149372178	0.053505643	-2.791708851	0.005243051	0.254270723	1
ENSMUSG00000036492	49.19324101	0.554154954	0.198657371	2.7895011	0.005278932	0.255171443	1
ENSMUSG00000051043	2225.969323	0.110549247	0.039658462	2.787532404	0.005311114	0.255888095	1
ENSMUSG00000030895	21.26988449	1.070865537	0.384562211	2.784635375	0.005358795	0.25734433	1
ENSMUSG00000029149	739.4534179	-0.158887007	0.057095478	-2.782829956	0.005388704	0.257634243	1
ENSMUSG00000034587	93.11677965	-0.283195619	0.101853764	-2.78041387	0.005428966	0.257634243	1
ENSMUSG00000026307	672.8849892	-0.146923588	0.052857364	-2.779623793	0.005442191	0.257634243	1
ENSMUSG00000000049	33.21845132	-0.537096869	0.193419707	-2.776846662	0.005488907	0.257634243	1
ENSMUSG00000003812	1514.203356	-0.189862437	0.068398139	-2.775842165	0.005505893	0.257634243	1
ENSMUSG00000023484	23.85234045	0.873580227	0.31471596	2.775773516	0.005507056	0.257634243	1
ENSMUSG00000034957	555.8868114	0.198228545	0.071414347	2.775752407	0.005507413	0.257634243	1
ENSMUSG00000020869	7302.314056	-0.14652688	0.05281262	-2.774467133	0.005529222	0.257634243	1
ENSMUSG00000041237	20.30628844	1.437610288	0.518301553	2.773694736	0.005542366	0.257634243	1
ENSMUSG00000053297	83.43414086	0.46268642	0.166832582	2.77335766	0.005548111	0.257634243	1
ENSMUSG00000043964	748.8254005	-0.164770749	0.059423242	-2.772833364	0.005557057	0.257634243	1
ENSMUSG00000021278	55.66495133	1.463464885	0.528870964	2.767149239	0.005654886	0.259553323	1
ENSMUSG00000103928	65.74987016	0.457792384	0.165448174	2.766983593	0.00565776	0.259553323	1
ENSMUSG00000097779	28.2242242	0.481922	0.174210567	2.766318996	0.005669305	0.259553323	1
ENSMUSG00000058952	63.64794961	1.627283633	0.588383271	2.765686439	0.005680312	0.259553323	1
ENSMUSG00000025997	64.21823358	0.371743167	0.134429816	2.765332702	0.005686477	0.259553323	1
ENSMUSG00000024503	89.69807882	1.808076125	0.65512179	2.759908391	0.005781757	0.263087797	1
ENSMUSG00000039774	173.0842417	-0.364835867	0.132311171	-2.7574079	0.005826162	0.26429265	1
ENSMUSG00000039357	1756.818811	-0.134896918	0.048988691	-2.753633824	0.005893767	0.265834305	1
ENSMUSG00000045414	447.4123588	0.20931491	0.076017813	2.753498193	0.00589621	0.265834305	1
ENSMUSG00000023403	1153.983444	-0.120170784	0.043674421	-2.751514052	0.005932047	0.266634682	1
ENSMUSG00000096965	35.10788991	0.669901814	0.243902199	2.746600139	0.00602165	0.267433871	1
ENSMUSG00000028394	1595.340074	-0.106635593	0.038824634	-2.746596182	0.006021723	0.267433871	1
ENSMUSG00000099689	256.8109644	-0.23676126	0.086235981	-2.745504339	0.006041797	0.267433871	1
ENSMUSG00000028024	49.50130644	0.666781477	0.24289129	2.745184794	0.006047683	0.267433871	1
ENSMUSG00000060470	1885.738382	-0.149410903	0.054456617	-2.743668489	0.006075686	0.267433871	1
ENSMUSG00000061979	589.6459333	-0.192296473	0.070092624	-2.743462331	0.006079502	0.267433871	1
ENSMUSG00000024042	988.7034988	0.161506307	0.058876822	2.743122002	0.006085807	0.267433871	1
ENSMUSG00000033152	25.51104744	0.56533074	0.206138815	2.742475943	0.006097792	0.267433871	1
ENSMUSG00000002032	48.55971745	-0.44587574	0.16263025	-2.74165317	0.006113085	0.267433871	1
ENSMUSG00000078970	524.6037898	-0.183667464	0.067031245	-2.740027622	0.006143402	0.267965022	1
ENSMUSG00000039745	1985.892195	-0.115875289	0.042310502	-2.738688587	0.006168477	0.268265069	1
ENSMUSG00000027739	957.1394663	-0.12375741	0.045225708	-2.736439404	0.006210803	0.26926952	1
ENSMUSG00000039989	1023.39997	-0.217751547	0.079655794	-2.733656093	0.006263543	0.26926952	1
ENSMUSG00000028536	444.4147985	-0.251860117	0.092133651	-2.733638729	0.006263873	0.26926952	1
ENSMUSG00000097715	1396.656537	0.184670629	0.067555861	2.733598915	0.00626463	0.26926952	1
ENSMUSG00000021427	8686.010935	-0.144661781	0.052977838	-2.730609362	0.006321735	0.270934146	1
ENSMUSG00000030104	5468.113405	-0.13510795	0.049503735	-2.729247622	0.006347902	0.271248666	1
ENSMUSG00000019461	293.7991638	0.186147968	0.068247218	2.727553942	0.006380582	0.271248666	1
ENSMUSG00000048485	452.0821116	0.232251985	0.085156232	2.727363342	0.00638427	0.271248666	1
ENSMUSG00000044433	947.4551552	0.241056352	0.088486622	2.724212384	0.006445504	0.272355136	1
ENSMUSG00000021127	333.9138911	0.26292579	0.09651761	2.724122479	0.006447259	0.272355136	1
ENSMUSG00000028082	845.492915	0.183048768	0.067223938	2.722970015	0.006469793	0.272526165	1
ENSMUSG00000022868	27.41120138	1.42888962	0.525228592	2.720509968	0.006518131	0.273780058	1
ENSMUSG00000031545	2974.475955	-0.109239114	0.04018313	-2.718531689	0.006557237	0.274028161	1
ENSMUSG00000022885	8815.929749	-0.185456554	0.068254301	-2.717140913	0.006584857	0.274028161	1
ENSMUSG00000002718	2756.910569	-0.158316986	0.058298193	-2.7156414	0.006614752	0.274028161	1
ENSMUSG00000037315	7385.621518	0.113681713	0.04186662	2.715330596	0.006620964	0.274028161	1
ENSMUSG00000042359	111.8791658	0.573496918	0.211255439	2.714708415	0.006633415	0.274028161	1
ENSMUSG00000029163	6252.859059	-0.165543551	0.060982638	-2.714601341	0.006635559	0.274028161	1
ENSMUSG00000006800	3883.299837	-0.172603985	0.063605445	-2.71366683	0.006654305	0.274034701	1
ENSMUSG00000016756	35.17467023	0.567826029	0.209409577	2.711557117	0.0066968	0.274220776	1
ENSMUSG00000026589	21.11250478	0.632159646	0.233265191	2.710047062	0.006727366	0.274220776	1
ENSMUSG00000043998	3867.475171	-0.177555821	0.065517779	-2.710040275	0.006727504	0.274220776	1
ENSMUSG00000026870	33.35268495	0.78079287	0.288141141	2.709758374	0.006733224	0.274220776	1
ENSMUSG00000002820	2018.158472	-0.154772284	0.057185655	-2.706487896	0.006799906	0.276173597	1
ENSMUSG00000002910	172.7903806	0.238342729	0.088272608	2.700075745	0.006932369	0.280779994	1
ENSMUSG00000056999	2614.053415	-0.337735578	0.1252257	-2.697014896	0.006996414	0.281370686	1
ENSMUSG00000058586	236.7657392	-0.220399428	0.081720829	-2.696979834	0.006997151	0.281370686	1
ENSMUSG00000029616	7045.682821	-0.166633608	0.061807694	-2.696001053	0.007017744	0.281370686	1
ENSMUSG00000079671	47.93361784	-0.379546847	0.140841491	-2.694851094	0.007042009	0.281370686	1
ENSMUSG00000062012	68.12164084	-0.305141855	0.113232168	-2.694833637	0.007042378	0.281370686	1
ENSMUSG00000020388	1415.43352	-0.165852154	0.061609027	-2.692010608	0.007102269	0.282370322	1
ENSMUSG00000019066	582.0081952	-0.202397165	0.075203757	-2.69131719	0.007117049	0.282370322	1
ENSMUSG00000042293	251.4309459	-0.208329122	0.077443838	-2.690067108	0.007143765	0.282370322	1
ENSMUSG00000022412	1430.614567	-0.119867304	0.044559413	-2.690055702	0.007144009	0.282370322	1
ENSMUSG00000070284	2187.006216	-0.193080369	0.071855168	-2.687077011	0.007208033	0.284139127	1
ENSMUSG00000029203	2069.150294	-0.105283285	0.039228595	-2.683840331	0.007278186	0.286139442	1
ENSMUSG00000028370	65.61264975	-0.416370597	0.15520799	-2.682662129	0.007303874	0.286385673	1
ENSMUSG00000066440	1008.339548	0.315710264	0.117801208	2.680025684	0.007361651	0.287659038	1
ENSMUSG00000023031	60.93304858	0.411068252	0.153417892	2.679402292	0.007375372	0.287659038	1
ENSMUSG00000000708	879.0521359	0.139451273	0.052083245	2.677469005	0.007418072	0.288561027	1
ENSMUSG00000078485	245.2016072	0.252041742	0.09429219	2.672986408	0.00751793	0.290588547	1
ENSMUSG00000020812	137.4383794	-0.328981687	0.123088474	-2.672725378	0.007523782	0.290588547	1
ENSMUSG00000035547	128.927443	0.381615861	0.142794746	2.672478314	0.007529324	0.290588547	1
ENSMUSG00000039230	1126.599701	-0.14700982	0.055046946	-2.670626238	0.00757099	0.291433685	1
ENSMUSG00000046275	56.0715028	-0.434342362	0.162757133	-2.668653312	0.007615601	0.292387527	1
ENSMUSG00000028393	2740.253949	-0.223164342	0.083678422	-2.666928173	0.007654803	0.292606959	1
ENSMUSG00000022248	342.51238	-0.179896101	0.067479328	-2.665943863	0.007677251	0.292606959	1
ENSMUSG00000036160	746.8511098	-0.19340675	0.072573707	-2.664969993	0.007699519	0.292606959	1
ENSMUSG00000108218	105.9282136	0.563282603	0.211369567	2.664918188	0.007700705	0.292606959	1
ENSMUSG00000034333	962.8456412	-0.114627804	0.04310957	-2.658987379	0.00783759	0.296809207	1
ENSMUSG00000016757	1526.324208	-0.103975201	0.039112136	-2.658387203	0.007851563	0.296809207	1
ENSMUSG00000034427	108.6960649	0.64708785	0.243785672	2.65433093	0.007946585	0.298423588	1
ENSMUSG00000022514	180.6908332	-0.230242522	0.086749776	-2.654099318	0.007952042	0.298423588	1
ENSMUSG00000051674	1451.768407	-0.122251323	0.046063496	-2.653974087	0.007954994	0.298423588	1
ENSMUSG00000022040	65.21297984	0.460148599	0.173747102	2.648381431	0.008087821	0.301336519	1
ENSMUSG00000046761	1217.341845	0.126230069	0.047678811	2.647508731	0.008108727	0.301336519	1
ENSMUSG00000047409	2566.187417	0.137059346	0.051769397	2.647497433	0.008108998	0.301336519	1
ENSMUSG00000028986	459.1957325	-0.17211982	0.065032421	-2.64667712	0.008128692	0.301336519	1
ENSMUSG00000048218	179.4653307	0.350194418	0.132327531	2.646421464	0.008134839	0.301336519	1
ENSMUSG00000053334	914.1832188	-0.170063535	0.064355775	-2.642552809	0.008228363	0.304036991	1
ENSMUSG00000022105	999.3197073	0.210057793	0.079525179	2.641399818	0.008256422	0.304311078	1
ENSMUSG00000051864	812.3820742	-0.12820585	0.048590898	-2.638474577	0.008327994	0.306183597	1
ENSMUSG00000113049	342.0738753	0.479650599	0.181894299	2.636974341	0.008364916	0.306446258	1
ENSMUSG00000032116	12109.05512	-0.138677482	0.052599156	-2.636496337	0.00837671	0.306446258	1
ENSMUSG00000028191	1558.628043	-0.141726038	0.053835829	-2.632559754	0.008474411	0.308648182	1
ENSMUSG00000069729	2318.531535	0.186105567	0.070698459	2.632385066	0.008478771	0.308648182	1
ENSMUSG00000026955	17.89999652	0.843930712	0.321108193	2.628181807	0.008584262	0.311718667	1
ENSMUSG00000031144	563.3837073	0.232139579	0.088365268	2.627045492	0.008612982	0.311731378	1
ENSMUSG00000107741	93.46076963	-0.305956335	0.11652269	-2.625723237	0.008646509	0.311731378	1
ENSMUSG00000050747	56.86897754	0.473926354	0.180574471	2.624547924	0.008676408	0.311731378	1
ENSMUSG00000043541	45.57495686	0.489536273	0.186533799	2.624383759	0.008680592	0.311731378	1
ENSMUSG00000087259	483.3828129	0.462065768	0.176145462	2.623205626	0.008710668	0.311731378	1
ENSMUSG00000006736	2573.187239	-0.125143956	0.047709824	-2.623022766	0.008715345	0.311731378	1
ENSMUSG00000043432	172.9023367	-0.260075451	0.099176562	-2.622347933	0.008732623	0.311731378	1
ENSMUSG00000021266	2137.94807	-0.147524448	0.056296925	-2.620470771	0.008780846	0.312695671	1
ENSMUSG00000099253	144.8619304	-0.343211124	0.13115359	-2.616864117	0.008874166	0.314279741	1
ENSMUSG00000036565	1100.982446	0.236131626	0.090241961	2.616649991	0.008879734	0.314279741	1
ENSMUSG00000038677	63.00212328	0.509941246	0.194910569	2.61628319	0.00888928	0.314279741	1
ENSMUSG00000035674	1119.164634	-0.220221164	0.084290222	-2.612653729	0.008984228	0.316876721	1
ENSMUSG00000084803	469.7441723	-0.253446872	0.097254187	-2.606025311	0.009159969	0.320940221	1
ENSMUSG00000046000	46.71592563	-0.697715472	0.267780059	-2.605554254	0.009172575	0.320940221	1
ENSMUSG00000066366	19.29268865	1.997436824	0.766635721	2.605457547	0.009175164	0.320940221	1
ENSMUSG00000020679	89.76739146	0.453767137	0.174188565	2.605034019	0.009186514	0.320940221	1
ENSMUSG00000030888	783.4093986	-0.138631141	0.053261017	-2.602863215	0.009244883	0.321515336	1
ENSMUSG00000040463	2699.421071	-0.111221662	0.042731546	-2.60279985	0.009246592	0.321515336	1
ENSMUSG00000021922	29.94369339	1.078983789	0.41506832	2.599532986	0.009335071	0.323303107	1
ENSMUSG00000008540	856.8767315	0.19169364	0.073748654	2.599283244	0.009341866	0.323303107	1
ENSMUSG00000005986	200.4176819	-0.202692935	0.07803767	-2.597372984	0.009393986	0.324345503	1
ENSMUSG00000033739	323.4220061	-0.187890606	0.072382432	-2.595803987	0.009436988	0.324870763	1
ENSMUSG00000036819	334.8779182	-0.154873915	0.059676796	-2.595211607	0.00945327	0.324870763	1
ENSMUSG00000022421	150.2334057	-0.324172675	0.124986279	-2.593666103	0.009495866	0.325575695	1
ENSMUSG00000026102	120.7506124	0.227156038	0.087610925	2.592782107	0.009520307	0.325656335	1
ENSMUSG00000024740	38693.67752	-0.115129262	0.044422064	-2.59171346	0.009549928	0.325909053	1
ENSMUSG00000035530	14977.53438	-0.128026255	0.049413388	-2.590922421	0.009571907	0.325909053	1
ENSMUSG00000029599	1158.37194	-0.116559159	0.045023768	-2.588836192	0.009630089	0.326468744	1
ENSMUSG00000028438	323.9048332	-0.382963628	0.147953202	-2.588410548	0.009641999	0.326468744	1
ENSMUSG00000044986	1242.938347	-0.290093469	0.112142843	-2.586821057	0.009686588	0.326468744	1
ENSMUSG00000055235	70.15802224	-0.376124386	0.145479979	-2.585403082	0.009726521	0.326468744	1
ENSMUSG00000042363	3038.85025	0.17369483	0.067194741	2.584946791	0.009739403	0.326468744	1
ENSMUSG00000072949	157.907112	0.306865564	0.118715716	2.584877334	0.009741365	0.326468744	1
ENSMUSG00000037463	2060.531344	-0.143655809	0.055576997	-2.58480698	0.009743353	0.326468744	1
ENSMUSG00000025224	1794.819244	-0.147299981	0.057034966	-2.582625896	0.009805158	0.326972259	1
ENSMUSG00000050957	63.97918417	-0.447279733	0.173221107	-2.582131819	0.009819207	0.326972259	1
ENSMUSG00000052316	41.68740266	-0.477117463	0.184803852	-2.581750647	0.009830058	0.326972259	1
ENSMUSG00000004707	25.71229266	0.476830353	0.184780391	2.580524651	0.009865031	0.326972259	1
ENSMUSG00000051735	946.9964127	-0.170564674	0.06610747	-2.580111954	0.009876829	0.326972259	1
ENSMUSG00000034485	4038.532687	0.166296433	0.064465948	2.579601147	0.009891449	0.326972259	1
ENSMUSG00000036555	118.1070018	0.30255957	0.117383598	2.57752851	0.009950967	0.328203825	1
ENSMUSG00000024165	4773.218369	-0.101762965	0.039502966	-2.576084155	0.009992632	0.328842359	1
ENSMUSG00000028668	3164.742476	-0.089854602	0.034922312	-2.572985513	0.010082543	0.331062202	1
ENSMUSG00000052572	95.23861963	-1.011509118	0.39364926	-2.569569465	0.010182497	0.333460334	1
ENSMUSG00000010048	406.2891548	-0.192463543	0.074919243	-2.568946697	0.010200815	0.333460334	1
ENSMUSG00000031921	837.3093523	0.12693196	0.04942767	2.56803444	0.010227699	0.333599497	1
ENSMUSG00000034247	1542.61244	0.221438032	0.086282165	2.566440373	0.010274829	0.334396915	1
ENSMUSG00000038299	1095.72374	-0.158226227	0.061672773	-2.565576651	0.010300446	0.334492237	1
ENSMUSG00000104943	26.57970187	0.494145519	0.192739504	2.563799888	0.010353322	0.334946231	1
ENSMUSG00000015837	18237.96672	-0.149390405	0.058274121	-2.563580599	0.010359864	0.334946231	1
ENSMUSG00000061360	1211.274349	-0.129748908	0.050627836	-2.562797834	0.010383249	0.334967699	1
ENSMUSG00000046442	216.7691738	0.477053734	0.186270214	2.561084372	0.010434601	0.335889356	1
ENSMUSG00000016239	936.566258	0.223288328	0.08722894	2.559796418	0.01047335	0.336402166	1
ENSMUSG00000022174	3469.216863	-0.164557718	0.064399589	-2.55526037	0.010610839	0.340077402	1
ENSMUSG00000031827	1275.633652	0.196629492	0.076984223	2.554153086	0.010644644	0.340420809	1
ENSMUSG00000017639	1117.036594	0.23538912	0.092188793	2.553337689	0.0106696	0.340480315	1
ENSMUSG00000032350	718.2501367	0.192668568	0.075487806	2.552313775	0.01070101	0.340745114	1
ENSMUSG00000075511	96.88366904	0.352074682	0.13799994	2.551266917	0.010733209	0.340950373	1
ENSMUSG00000072258	430.2849758	0.162605527	0.063751825	2.550601894	0.010753708	0.340950373	1
ENSMUSG00000018548	369.2353684	-0.158310379	0.06211133	-2.548816438	0.010808918	0.341965393	1
ENSMUSG00000044628	249.2936188	0.256309071	0.100605301	2.547669626	0.010844512	0.342356823	1
ENSMUSG00000083798	24.45204733	0.46514783	0.182754151	2.545210759	0.01092118	0.344001311	1
ENSMUSG00000038816	779.8518876	0.173987316	0.068377662	2.544505176	0.010943269	0.344001311	1
ENSMUSG00000025279	3523.448124	0.260896951	0.102646642	2.54169982	0.011031487	0.345644591	1
ENSMUSG00000003746	9744.881029	-0.15578209	0.061321962	-2.540396374	0.01107269	0.345644591	1
ENSMUSG00000079722	32.66023042	0.544960794	0.21454227	2.540109205	0.011081786	0.345644591	1
ENSMUSG00000027257	899.1711167	0.159311276	0.06272415	2.539871412	0.011089323	0.345644591	1
ENSMUSG00000027184	8966.010247	-0.094101877	0.037104016	-2.536164219	0.011207416	0.346599397	1
ENSMUSG00000073910	446.195686	0.23032991	0.090827422	2.53590716	0.011215646	0.346599397	1
ENSMUSG00000021592	436.4501777	-0.177466935	0.069988075	-2.535673912	0.011223119	0.346599397	1
ENSMUSG00000084843	913.0882107	0.254290752	0.100288273	2.535598081	0.011225549	0.346599397	1
ENSMUSG00000031434	2601.134545	0.116175795	0.045842424	2.53424195	0.011269089	0.346599397	1
ENSMUSG00000027722	551.9834008	-0.136961767	0.054063091	-2.533369175	0.01129719	0.346599397	1
ENSMUSG00000022766	68.82899553	0.932053001	0.367923942	2.533276294	0.011300184	0.346599397	1
ENSMUSG00000049606	857.0192488	0.138556166	0.05470259	2.532899557	0.011312336	0.346599397	1
ENSMUSG00000030082	6838.736525	-0.137249032	0.054203633	-2.532100228	0.011338158	0.346599397	1
ENSMUSG00000020865	113.1272935	0.369362375	0.145902022	2.531578169	0.01135505	0.346599397	1
ENSMUSG00000085998	242.5576004	0.237920882	0.094043477	2.529903082	0.011409404	0.347085765	1
ENSMUSG00000043336	1213.703776	0.131749411	0.052082345	2.529636677	0.011418069	0.347085765	1
ENSMUSG00000029471	243.3855532	0.17989054	0.071170352	2.52760503	0.011484347	0.348382149	1
ENSMUSG00000026980	118.7684588	0.351734996	0.139232536	2.526241395	0.011529023	0.349019283	1
ENSMUSG00000038515	703.1900323	0.160019797	0.063383828	2.524615543	0.011582492	0.349919435	1
ENSMUSG00000018774	4752.06553	-0.260212688	0.103252849	-2.520150202	0.011730477	0.353062781	1
ENSMUSG00000102813	39.95160679	0.591332278	0.234652735	2.520031473	0.011734434	0.353062781	1
ENSMUSG00000036131	24.06065477	0.633937782	0.251811955	2.517504706	0.011818939	0.354881097	1
ENSMUSG00000030823	57.57465535	-0.389604361	0.154903388	-2.515144221	0.01189837	0.355829703	1
ENSMUSG00000028452	7175.14207	-0.076752676	0.030516368	-2.51513141	0.011898802	0.355829703	1
ENSMUSG00000031963	563.2252964	0.225538536	0.089715479	2.513931121	0.011939375	0.356320254	1
ENSMUSG00000017692	37.15265117	0.515258941	0.205130274	2.511862004	0.012009604	0.357256804	1
ENSMUSG00000060738	1242.878027	-0.410264055	0.163379038	-2.511118078	0.012034943	0.357256804	1
ENSMUSG00000025724	4346.384331	-0.12217313	0.048672131	-2.510124933	0.012068845	0.357256804	1
ENSMUSG00000027249	143.9734042	1.154052132	0.459763324	2.510100461	0.012069682	0.357256804	1
ENSMUSG00000045362	40.46405243	0.410776649	0.163691875	2.50945045	0.012091918	0.357256804	1
ENSMUSG00000069378	154.7820743	-0.252878364	0.100860998	-2.507196734	0.012169296	0.358823857	1
ENSMUSG00000026043	7521.448819	-0.337594614	0.134806229	-2.504295354	0.012269556	0.360614148	1
ENSMUSG00000032101	18.09403547	-0.559361282	0.223445403	-2.503346563	0.012302501	0.360614148	1
ENSMUSG00000040918	1518.158956	0.182901751	0.073063645	2.503320923	0.012303393	0.360614148	1
ENSMUSG00000026525	51.87487595	0.658356495	0.263131739	2.502003355	0.012349275	0.36124081	1
ENSMUSG00000083307	534.3515142	-0.165927002	0.066341838	-2.501091422	0.012381121	0.36145519	1
ENSMUSG00000045896	1510.967618	-0.116112753	0.046468613	-2.498735067	0.012463745	0.361471605	1
ENSMUSG00000031851	261.7761318	-0.185038792	0.074078647	-2.497869499	0.012494218	0.361471605	1
ENSMUSG00000035439	188.5946217	0.238924292	0.095657058	2.497717333	0.012499582	0.361471605	1
ENSMUSG00000028932	3295.364813	-0.143886423	0.057607245	-2.497714008	0.012499699	0.361471605	1
ENSMUSG00000034918	32.89746334	1.674719402	0.670535697	2.497584259	0.012504274	0.361471605	1
ENSMUSG00000051335	675.3023448	-0.191614645	0.076750378	-2.496595441	0.012539192	0.361771641	1
ENSMUSG00000020740	571.2813556	0.173522472	0.069531215	2.49560536	0.012574241	0.362074278	1
ENSMUSG00000022849	1243.651332	-0.134449418	0.053896257	-2.494596585	0.01261004	0.362397318	1
ENSMUSG00000086290	212.543467	-0.227634761	0.091290125	-2.493531042	0.012647952	0.362779694	1
ENSMUSG00000024096	12087.57275	-0.169980207	0.068227609	-2.491369841	0.012725158	0.364285452	1
ENSMUSG00000049555	37.29595842	0.428656489	0.172136266	2.490216031	0.012766547	0.364519676	1
ENSMUSG00000015085	48.76805709	0.717054396	0.288000935	2.489764123	0.01278279	0.364519676	1
ENSMUSG00000029875	58.54616481	-0.57279514	0.230186126	-2.488399929	0.012831934	0.364701664	1
ENSMUSG00000037370	160.387577	-0.267714537	0.107593053	-2.488213971	0.012838646	0.364701664	1
ENSMUSG00000040489	30.54976811	-0.484713927	0.195062441	-2.484916749	0.012958173	0.367189041	1
ENSMUSG00000079523	66555.04406	-0.182732073	0.07356195	-2.48405694	0.012989504	0.367189041	1
ENSMUSG00000034990	61.70479817	-0.427057326	0.171940968	-2.483743875	0.013000928	0.367189041	1
ENSMUSG00000002900	6229.506447	-0.183055599	0.07376624	-2.481563386	0.013080744	0.368736929	1
ENSMUSG00000021874	21.36515173	0.540449026	0.217961639	2.479560294	0.013154449	0.370106944	1
ENSMUSG00000023991	1705.557349	0.146012716	0.058910232	2.478562915	0.013191284	0.370436394	1
ENSMUSG00000025608	4674.39253	0.116189917	0.046912962	2.476712459	0.013259868	0.370935794	1
ENSMUSG00000041559	140.1397974	-0.320046561	0.129233633	-2.476495892	0.013267915	0.370935794	1
ENSMUSG00000009566	394.9914302	-0.157089373	0.063485317	-2.474420555	0.01334525	0.370935794	1
ENSMUSG00000017664	713.9108977	-0.131934542	0.053321444	-2.474324251	0.013348848	0.370935794	1
ENSMUSG00000004788	877.6155195	-0.165889218	0.067046919	-2.474225827	0.013352526	0.370935794	1
ENSMUSG00000040987	784.8932015	-0.136171134	0.055040319	-2.474025155	0.013360029	0.370935794	1
ENSMUSG00000021044	486.2056676	-0.138384324	0.055980437	-2.472012234	0.013435492	0.372329805	1
ENSMUSG00000081219	24.05968207	-0.521853192	0.211186365	-2.47105533	0.013471497	0.372627178	1
ENSMUSG00000024359	6163.901212	-0.142145729	0.057561078	-2.469476495	0.013531091	0.373574665	1
ENSMUSG00000048076	13032.8361	-0.117067877	0.047423696	-2.46855239	0.013566079	0.373840572	1
ENSMUSG00000052331	442.1699426	0.221734643	0.08992825	2.465683961	0.013675193	0.37611027	1
ENSMUSG00000021595	2698.857227	-0.162342108	0.065868416	-2.464642669	0.013714995	0.37611027	1
ENSMUSG00000026709	413.5835499	-0.143708536	0.05831423	-2.464381961	0.013724976	0.37611027	1
ENSMUSG00000040181	526.6400246	0.364989496	0.148227405	2.462361778	0.013802536	0.377533938	1
ENSMUSG00000020456	5790.075985	-0.088907975	0.036122994	-2.461257094	0.013845111	0.377674197	1
ENSMUSG00000040268	2285.518651	0.187908827	0.076362809	2.460737489	0.013865177	0.377674197	1
ENSMUSG00000028344	415.4141367	-0.138085395	0.056129562	-2.460118883	0.0138891	0.377674197	1
ENSMUSG00000019362	1981.226107	-0.16921754	0.068838644	-2.458176544	0.013964451	0.377674197	1
ENSMUSG00000027198	5288.765258	-0.115941769	0.047179033	-2.457485055	0.013991363	0.377674197	1
ENSMUSG00000031029	3756.835523	-0.131801731	0.053634123	-2.45742308	0.013993777	0.377674197	1
ENSMUSG00000070719	1867.754748	-0.315085312	0.128299192	-2.45586358	0.01405465	0.377674197	1
ENSMUSG00000002100	50.78206276	-0.45917125	0.186983931	-2.455672241	0.014062135	0.377674197	1
ENSMUSG00000072423	54.47029219	-0.581270512	0.236717746	-2.455542613	0.014067207	0.377674197	1
ENSMUSG00000027639	1278.639083	0.219920146	0.089606911	2.454276624	0.014116834	0.377674197	1
ENSMUSG00000115483	69.51108342	-0.39575776	0.161252757	-2.454269727	0.014117105	0.377674197	1
ENSMUSG00000038009	64.68539075	0.4637928	0.18900694	2.45384006	0.014133983	0.377674197	1
ENSMUSG00000038335	749.8132979	-0.138342589	0.056381916	-2.453669509	0.014140688	0.377674197	1
ENSMUSG00000021348	51312.49591	-0.18799323	0.076649209	-2.452644083	0.014181057	0.377715188	1
ENSMUSG00000058135	437.5487764	0.30643787	0.125021195	2.451087364	0.014242538	0.377715188	1
ENSMUSG00000027187	1481.239306	0.163811492	0.066833347	2.451044291	0.014244242	0.377715188	1
ENSMUSG00000025790	554.5488066	-0.169185986	0.06902641	-2.451032674	0.014244702	0.377715188	1
ENSMUSG00000032827	802.9736579	0.270322987	0.110327015	2.450197596	0.014277784	0.377912687	1
ENSMUSG00000026600	4753.698766	-0.1234471	0.050406615	-2.449025766	0.01432432	0.378227401	1
ENSMUSG00000028641	2240.919578	-0.233378638	0.095310778	-2.448606985	0.014340983	0.378227401	1
ENSMUSG00000062444	153.8389412	-0.395585401	0.161710615	-2.446254998	0.014434887	0.380024169	1
ENSMUSG00000087396	53.04255197	0.379396499	0.155353801	2.442144937	0.014600284	0.383299575	1
ENSMUSG00000113338	57.84372734	0.46913224	0.192205263	2.440787694	0.014655268	0.383299575	1
ENSMUSG00000027472	2438.663615	-0.106626088	0.043711595	-2.439309025	0.014715378	0.383299575	1
ENSMUSG00000020883	1235.177962	0.157670333	0.064638209	2.439274467	0.014716786	0.383299575	1
ENSMUSG00000020181	307.380273	0.295066467	0.120995131	2.438663964	0.014741669	0.383299575	1
ENSMUSG00000024327	37.94171617	-0.63020353	0.258449104	-2.438404782	0.014752245	0.383299575	1
ENSMUSG00000025213	64.59251202	-0.305438666	0.125280415	-2.438040033	0.014767139	0.383299575	1
ENSMUSG00000049932	985.5808383	-0.265191812	0.108772708	-2.438036321	0.01476729	0.383299575	1
ENSMUSG00000087107	71.40691837	-0.614205828	0.25208656	-2.4364878	0.01483067	0.38372045	1
ENSMUSG00000052539	1545.911105	0.128444008	0.052719449	2.436368569	0.01483556	0.38372045	1
ENSMUSG00000041842	1633.889438	0.108311953	0.04449966	2.433995047	0.014933199	0.385569456	1
ENSMUSG00000095325	285.6379556	-0.159254651	0.065515038	-2.430810638	0.015065086	0.388012615	1
ENSMUSG00000025780	1432.786723	-0.168402829	0.069324856	-2.429183988	0.015132851	0.388012615	1
ENSMUSG00000031661	80.98888241	-0.373112423	0.153601932	-2.429086781	0.015136909	0.388012615	1
ENSMUSG00000043549	3086.231894	0.141535849	0.058276548	2.428693094	0.015153354	0.388012615	1
ENSMUSG00000016520	2027.780065	0.128440813	0.05290585	2.427724191	0.015193893	0.388012615	1
ENSMUSG00000004451	9841.298295	-0.140181762	0.057762946	-2.4268458	0.015230728	0.388012615	1
ENSMUSG00000036430	786.3495014	-0.17518349	0.072188705	-2.426743781	0.015235011	0.388012615	1
ENSMUSG00000023915	1434.513992	0.207004532	0.085304167	2.426663769	0.015238371	0.388012615	1
ENSMUSG00000039883	170.3631896	-0.413904823	0.170701669	-2.42472628	0.015319933	0.389416841	1
ENSMUSG00000032501	612.4600589	0.15932652	0.065796554	2.421502493	0.015456495	0.392211887	1
ENSMUSG00000020088	7025.389858	-0.10045945	0.041506019	-2.420358609	0.015505208	0.392493784	1
ENSMUSG00000024222	659.7101389	0.170377081	0.070428036	2.419165598	0.015556157	0.392493784	1
ENSMUSG00000079084	360.0527509	0.16495651	0.068196173	2.418852902	0.015569535	0.392493784	1
ENSMUSG00000029145	1027.122276	-0.150055309	0.062038463	-2.418746401	0.015574094	0.392493784	1
ENSMUSG00000031684	846.036431	-0.127988322	0.052952549	-2.417037979	0.015647384	0.393667898	1
ENSMUSG00000005881	5096.229684	-0.125513269	0.051959145	-2.415614618	0.015708678	0.394536685	1
ENSMUSG00000015176	1111.209472	-0.148800585	0.061659021	-2.413281672	0.015809596	0.395312069	1
ENSMUSG00000021763	40.77695451	0.513743716	0.212914725	2.412908349	0.015825799	0.395312069	1
ENSMUSG00000063450	1392.776666	0.166455908	0.069015724	2.411854856	0.015871599	0.395312069	1
ENSMUSG00000056133	122.2373862	0.429606278	0.178141226	2.411605041	0.015882476	0.395312069	1
ENSMUSG00000051790	279.5139357	0.279071569	0.115750351	2.410978158	0.015909801	0.395312069	1
ENSMUSG00000029538	1220.35938	-0.149512261	0.062016043	-2.410864234	0.015914771	0.395312069	1
ENSMUSG00000013584	61.59531469	0.563319007	0.233686235	2.410578469	0.015927245	0.395312069	1
ENSMUSG00000022471	467.0725486	-0.159422882	0.066210466	-2.407819974	0.016048092	0.397035546	1
ENSMUSG00000090110	46.26030544	0.383576786	0.159308287	2.407764177	0.016050545	0.397035546	1
ENSMUSG00000002500	25.53435425	-0.615260662	0.255718776	-2.406005036	0.016128042	0.39783589	1
ENSMUSG00000032666	8931.369801	-0.125404474	0.052146353	-2.404856079	0.016178836	0.39783589	1
ENSMUSG00000026502	2504.805933	-0.093884606	0.039052564	-2.404057425	0.016214226	0.39783589	1
ENSMUSG00000004096	1861.609264	-0.088930703	0.036992122	-2.404044402	0.016214804	0.39783589	1
ENSMUSG00000034584	36.65390554	0.660265047	0.274655386	2.40397633	0.016217823	0.39783589	1
ENSMUSG00000097303	38.37613239	-0.436455833	0.181642661	-2.402826691	0.016268896	0.398425795	1
ENSMUSG00000033047	4792.523395	-0.104049445	0.043343256	-2.400591315	0.016368606	0.40020292	1
ENSMUSG00000038141	887.6891705	-0.111757062	0.046572437	-2.399639577	0.016411222	0.400580535	1
ENSMUSG00000029368	175.4702792	2.004742782	0.835696981	2.398887188	0.01644498	0.400741065	1
ENSMUSG00000031490	4858.509756	-0.128174432	0.053459513	-2.397598214	0.016502956	0.40101064	1
ENSMUSG00000038024	1130.053196	0.194682872	0.081223537	2.396877542	0.016535449	0.40101064	1
ENSMUSG00000048920	727.6652104	-0.1106523	0.046166123	-2.396828926	0.016537643	0.40101064	1
ENSMUSG00000002661	256.1613716	-0.222543455	0.092880627	-2.396015852	0.016574373	0.401056423	1
ENSMUSG00000021360	1251.879954	-0.163987811	0.068454227	-2.39558343	0.016593937	0.401056423	1
ENSMUSG00000005069	4876.94529	-0.138827697	0.057980563	-2.394383374	0.016648337	0.401326233	1
ENSMUSG00000033285	683.0843095	-0.102432833	0.042784875	-2.394136581	0.016659544	0.401326233	1
ENSMUSG00000011960	1326.914342	-0.103893397	0.043435125	-2.391921211	0.01676044	0.402627925	1
ENSMUSG00000009628	167.7687145	0.297643303	0.124445755	2.391751348	0.016768198	0.402627925	1
ENSMUSG00000039759	626.9705651	-0.129101604	0.053999384	-2.390797737	0.016811812	0.403018765	1
ENSMUSG00000028825	31.20117241	-0.4885166	0.204421057	-2.389756745	0.016859535	0.403506703	1
ENSMUSG00000024038	1349.650552	-0.162629792	0.068127561	-2.387136558	0.016980183	0.405735548	1
ENSMUSG00000070319	2895.037117	-0.133362413	0.055940348	-2.384011166	0.017125083	0.408535752	1
ENSMUSG00000050211	1275.702686	-0.251143444	0.105376949	-2.38328635	0.017158841	0.408679804	1
ENSMUSG00000069306	35.02808182	0.548359259	0.230305741	2.381005604	0.017265449	0.41007477	1
ENSMUSG00000019731	2072.55482	-0.128214141	0.053858615	-2.380568859	0.01728593	0.41007477	1
ENSMUSG00000113856	152.0987845	-0.25483565	0.107062517	-2.380250872	0.017300855	0.41007477	1
ENSMUSG00000006445	224.8601398	0.250062304	0.105142903	2.378308924	0.017392248	0.411579318	1
ENSMUSG00000050675	22.4605251	0.539000415	0.22680974	2.37644298	0.017480463	0.412598724	1
ENSMUSG00000041417	1374.128448	0.174910533	0.073608903	2.376214368	0.017491298	0.412598724	1
ENSMUSG00000027981	418.3487514	0.181684996	0.076500695	2.374945705	0.017551532	0.413358199	1
ENSMUSG00000040483	716.907189	0.138099611	0.058191251	2.373202309	0.017634602	0.41465221	1
ENSMUSG00000061947	42.48894277	0.753628801	0.317805492	2.37135235	0.017723126	0.41577104	1
ENSMUSG00000027341	1016.15451	-0.113126936	0.04772119	-2.3705808	0.017760162	0.41577104	1
ENSMUSG00000027219	140.9622188	-0.298663548	0.125994829	-2.370442901	0.017766788	0.41577104	1
ENSMUSG00000072763	100.9610207	0.285591758	0.120538804	2.369293115	0.017822123	0.416405002	1
ENSMUSG00000003051	736.501389	0.260843619	0.110165858	2.367735546	0.017897324	0.416974954	1
ENSMUSG00000067370	472.9439126	-0.204569473	0.086422429	-2.367087756	0.017928681	0.416974954	1
ENSMUSG00000096210	5709.154109	-0.154014246	0.065066388	-2.367032349	0.017931365	0.416974954	1
ENSMUSG00000026792	955.6618427	0.097494973	0.04122023	2.365221435	0.018019293	0.41830438	1
ENSMUSG00000025757	524.4364388	0.20224177	0.085540483	2.364281361	0.018065087	0.41830438	1
ENSMUSG00000038276	136.5214691	0.247223951	0.104573983	2.364105711	0.018073655	0.41830438	1
ENSMUSG00000024190	1449.531125	-0.155628277	0.065857379	-2.363110718	0.018122255	0.418453111	1
ENSMUSG00000031887	455.1373111	-0.155351076	0.065748375	-2.362812418	0.018136847	0.418453111	1
ENSMUSG00000048040	153.4475798	-0.300685383	0.127342476	-2.361233995	0.018214234	0.418670136	1
ENSMUSG00000009406	284.7976335	-0.171871243	0.072789431	-2.361211527	0.018215337	0.418670136	1
ENSMUSG00000071470	43.30936166	-0.54005048	0.228794618	-2.360416009	0.018254451	0.418670136	1
ENSMUSG00000040413	143.4891537	0.398341326	0.168766784	2.360306426	0.018259845	0.418670136	1
ENSMUSG00000022912	4802.562263	-0.197104206	0.083557217	-2.358913	0.018328552	0.418910692	1
ENSMUSG00000045733	28.11344326	-0.55998069	0.237394253	-2.358863718	0.018330986	0.418910692	1
ENSMUSG00000006728	4653.215409	-0.134675607	0.05710547	-2.358366121	0.018355579	0.418910692	1
ENSMUSG00000032372	21.64973237	0.727539211	0.308624729	2.35735877	0.018405455	0.419282526	1
ENSMUSG00000028037	187.2523038	0.252227995	0.107044019	2.356301622	0.018457924	0.419282526	1
ENSMUSG00000031161	1814.613706	0.169277338	0.071854699	2.355828371	0.018481454	0.419282526	1
ENSMUSG00000009145	80.55743344	0.377484189	0.160239872	2.355744449	0.01848563	0.419282526	1
ENSMUSG00000037994	162.2954374	0.226399983	0.096153054	2.35457923	0.01854369	0.419953338	1
ENSMUSG00000109799	18.76075144	0.618085054	0.262682786	2.35297129	0.018624072	0.421126831	1
ENSMUSG00000031320	14142.211	0.182030115	0.077389989	2.352114503	0.018667028	0.421451744	1
ENSMUSG00000009585	108.0102706	0.283570612	0.120611984	2.351098151	0.018718096	0.421958539	1
ENSMUSG00000062300	8838.189632	-0.129812946	0.055248269	-2.34962922	0.01879212	0.422980498	1
ENSMUSG00000024421	49.4196349	0.493314755	0.210096419	2.3480398	0.018872505	0.422996295	1
ENSMUSG00000046324	779.3236284	0.134576526	0.05731758	2.347910138	0.018879075	0.422996295	1
ENSMUSG00000033577	567.560236	0.209508882	0.089237891	2.34775699	0.018886839	0.422996295	1
ENSMUSG00000031556	2073.956444	-0.091697494	0.039081388	-2.3463213	0.018959756	0.422996295	1
ENSMUSG00000028392	154.5752597	0.257864996	0.109911717	2.346110158	0.0189705	0.422996295	1
ENSMUSG00000033276	74.24201513	0.322304834	0.137423007	2.345348439	0.019009305	0.422996295	1
ENSMUSG00000067713	267.1823621	-0.188093656	0.080209164	-2.345039471	0.019025065	0.422996295	1
ENSMUSG00000030872	4941.370754	-0.124281144	0.053006507	-2.344639388	0.01904549	0.422996295	1
ENSMUSG00000060176	51.412631	0.333351496	0.142182613	2.344530664	0.019051044	0.422996295	1
ENSMUSG00000073079	225.9752636	-0.20091536	0.085833331	-2.340761536	0.019244454	0.425516204	1
ENSMUSG00000020241	165.5130541	-0.4889516	0.208911442	-2.340473053	0.019259328	0.425516204	1
ENSMUSG00000054237	264.9604126	-0.144748757	0.061850128	-2.340314605	0.019267502	0.425516204	1
ENSMUSG00000040007	3644.091255	0.085256366	0.036433212	2.340072722	0.019279985	0.425516204	1
ENSMUSG00000052396	77.92537978	0.565752734	0.24193175	2.338480722	0.019362325	0.426694695	1
ENSMUSG00000041112	607.1054803	-0.121518977	0.052002092	-2.336809397	0.019449097	0.427967219	1
ENSMUSG00000026694	322.8446464	-0.139926043	0.059950509	-2.334025943	0.019594364	0.430521165	1
ENSMUSG00000010607	538.726298	-0.138071794	0.059249501	-2.330345269	0.01978791	0.433895164	1
ENSMUSG00000040651	1102.209645	0.162467565	0.069728928	2.329987989	0.019806786	0.433895164	1
ENSMUSG00000045942	73.54087109	-0.303145412	0.130318451	-2.326189507	0.020008443	0.435449362	1
ENSMUSG00000039270	721.989433	0.148036245	0.063654999	2.325602832	0.020039748	0.435449362	1
ENSMUSG00000029687	674.5990605	-0.157257597	0.067629636	-2.325276402	0.020057185	0.435449362	1
ENSMUSG00000043079	517.1069817	0.19631402	0.084432051	2.325112536	0.020065944	0.435449362	1
ENSMUSG00000025139	3314.294282	-0.113240179	0.048703889	-2.325074693	0.020067967	0.435449362	1
ENSMUSG00000037938	434.630902	-0.164095365	0.07060643	-2.324085284	0.020120924	0.435449362	1
ENSMUSG00000060935	3249.567202	-0.138205075	0.059484739	-2.323370286	0.020159269	0.435449362	1
ENSMUSG00000022479	22.89534392	0.80747786	0.347564693	2.323244783	0.020166006	0.435449362	1
ENSMUSG00000030282	3333.411797	-0.115158339	0.049569739	-2.323158067	0.020170663	0.435449362	1
ENSMUSG00000035112	254.4635904	0.347956503	0.149780287	2.323112805	0.020173093	0.435449362	1
ENSMUSG00000071645	593.640008	-0.102382318	0.04410403	-2.321382382	0.020266216	0.436181469	1
ENSMUSG00000035390	25.90409257	-0.445285469	0.191872398	-2.320737497	0.020301016	0.436181469	1
ENSMUSG00000030722	137.0248805	-0.203264975	0.08761083	-2.320089583	0.020336032	0.436181469	1
ENSMUSG00000025347	62.91458113	0.548823035	0.236596722	2.319656126	0.020359487	0.436181469	1
ENSMUSG00000029017	1857.206931	-0.093432282	0.040279006	-2.319627318	0.020361047	0.436181469	1
ENSMUSG00000021457	284.6418122	0.158058541	0.068152361	2.319193926	0.020384524	0.436181469	1
ENSMUSG00000038600	59.74084593	0.435095414	0.187659235	2.318539848	0.02042	0.436307331	1
ENSMUSG00000110545	46.21756515	-0.419085907	0.180900189	-2.316669259	0.020521755	0.437511501	1
ENSMUSG00000052371	27.09217527	-0.436959544	0.188636255	-2.316413377	0.020535709	0.437511501	1
ENSMUSG00000034110	149.4921454	-0.222491374	0.096129359	-2.314499716	0.020640327	0.439105827	1
ENSMUSG00000029772	1617.605475	0.148744979	0.064324905	2.312401064	0.020755592	0.440921743	1
ENSMUSG00000029082	214.7276867	0.476791444	0.206269789	2.311494314	0.020805567	0.441347442	1
ENSMUSG00000028017	27.30412065	-0.487280927	0.210892021	-2.31057071	0.020856579	0.441406299	1
ENSMUSG00000042826	30.09030971	0.533178704	0.230831378	2.309819006	0.020898177	0.441406299	1
ENSMUSG00000022464	35207.66021	-0.171175169	0.074121783	-2.309377387	0.020922649	0.441406299	1
ENSMUSG00000028838	944.0524017	0.146633694	0.063497607	2.309279045	0.020928102	0.441406299	1
ENSMUSG00000066607	500.1825985	-0.266240113	0.115340767	-2.308291501	0.020982929	0.441930456	1
ENSMUSG00000036208	353.2220123	-0.158613911	0.068773439	-2.306325128	0.021092472	0.443603874	1
ENSMUSG00000033644	103.162836	0.298577837	0.129523466	2.305202646	0.021155227	0.444289897	1
ENSMUSG00000031703	2289.109874	-0.093942721	0.040763503	-2.304579193	0.021190152	0.444328202	1
ENSMUSG00000038879	74.14307473	0.31670102	0.137468293	2.30381139	0.021233233	0.444328202	1
ENSMUSG00000084166	55.964726	-0.363271972	0.157700377	-2.303558043	0.021247465	0.444328202	1
ENSMUSG00000073647	263.2430866	0.154302816	0.067024583	2.302182407	0.021324888	0.444733696	1
ENSMUSG00000043411	3220.613038	0.151296455	0.065721547	2.302082966	0.021330494	0.444733696	1
ENSMUSG00000022351	2477.468558	-0.197197798	0.085680228	-2.301555492	0.021360253	0.444733696	1
ENSMUSG00000032532	42.35508614	0.622620985	0.270578574	2.301072758	0.021387519	0.444733696	1
ENSMUSG00000029512	1288.507186	0.144594401	0.062882819	2.299426205	0.021480749	0.445228068	1
ENSMUSG00000086953	19.72157728	-0.67518168	0.293677602	-2.299057452	0.021501677	0.445228068	1
ENSMUSG00000020636	21.06963883	-0.550842476	0.239595309	-2.299053679	0.021501891	0.445228068	1
ENSMUSG00000033272	1645.63768	-0.078485363	0.034154227	-2.297969198	0.021563542	0.445426085	1
ENSMUSG00000029407	6609.207921	-0.106987833	0.046564095	-2.2976466	0.021581911	0.445426085	1
ENSMUSG00000109398	28.82050346	-0.401489698	0.174766473	-2.297292444	0.021602093	0.445426085	1
ENSMUSG00000020491	394.2693328	-0.168437356	0.0733695	-2.295740822	0.021690705	0.445546446	1
ENSMUSG00000038489	592.6365727	-0.20462491	0.089137901	-2.29559937	0.021698799	0.445546446	1
ENSMUSG00000024856	2079.296546	-0.12946631	0.056423712	-2.294537275	0.021759657	0.445546446	1
ENSMUSG00000031169	99.05469016	0.438305016	0.191100295	2.293586286	0.021814274	0.445546446	1
ENSMUSG00000002014	10335.0877	-0.117548885	0.051253253	-2.293491231	0.02181974	0.445546446	1
ENSMUSG00000039158	142.7344095	-0.264248369	0.115225833	-2.293308376	0.021830257	0.445546446	1
ENSMUSG00000014813	95.10305064	-0.338081413	0.147439418	-2.293019178	0.021846901	0.445546446	1
ENSMUSG00000021236	424.1251543	0.148703627	0.064851955	2.292970614	0.021849697	0.445546446	1
ENSMUSG00000042770	1371.79043	0.112306325	0.048993618	2.29226438	0.021890392	0.445759735	1
ENSMUSG00000040843	1429.26195	-0.081365572	0.035504777	-2.291679552	0.021924141	0.445831191	1
ENSMUSG00000003233	1636.733269	0.199058412	0.08696208	2.289025418	0.022077876	0.448339008	1
ENSMUSG00000045991	23.90153323	-0.44250666	0.193377513	-2.288304634	0.022119787	0.448572238	1
ENSMUSG00000030733	1337.191928	0.103706533	0.045351255	2.286740084	0.022210999	0.449803231	1
ENSMUSG00000038843	1259.098378	0.139173754	0.060979832	2.282291515	0.022472135	0.450179909	1
ENSMUSG00000035376	1472.268617	0.106385445	0.046616234	2.282154464	0.022480222	0.450179909	1
ENSMUSG00000014850	353.2281425	0.261782394	0.114749384	2.281340299	0.022528318	0.450179909	1
ENSMUSG00000029314	1577.849781	-0.18232538	0.07992548	-2.281192171	0.022537078	0.450179909	1
ENSMUSG00000026156	20.84277868	0.635715442	0.278697143	2.281026045	0.022546906	0.450179909	1
ENSMUSG00000031967	2233.345906	-0.113388263	0.049721	-2.280490396	0.02257862	0.450179909	1
ENSMUSG00000003585	219.7309296	-0.19259364	0.084466559	-2.280117028	0.022600749	0.450179909	1
ENSMUSG00000050229	1913.54791	-0.084851171	0.037213588	-2.280112578	0.022601012	0.450179909	1
ENSMUSG00000054263	15011.38527	-0.114767466	0.050342546	-2.279731066	0.022623644	0.450179909	1
ENSMUSG00000027669	8399.82245	-0.109452413	0.048012028	-2.279687354	0.022626238	0.450179909	1
ENSMUSG00000085596	59.64461384	-0.355342849	0.155898221	-2.279325875	0.022647701	0.450179909	1
ENSMUSG00000002105	1198.3368	0.137707439	0.060419798	2.279177398	0.022656522	0.450179909	1
ENSMUSG00000021072	3332.061861	-0.103638789	0.045484991	-2.278527204	0.022695186	0.450179909	1
ENSMUSG00000074916	332.403616	-0.17095773	0.075037728	-2.278290337	0.022709285	0.450179909	1
ENSMUSG00000070436	57331.39136	-0.177796357	0.078042214	-2.2782075	0.022714218	0.450179909	1
ENSMUSG00000032281	199.2199311	0.320637691	0.140745305	2.278141282	0.022718161	0.450179909	1
ENSMUSG00000102252	230.0860095	-0.199017922	0.087412438	-2.276768924	0.022800028	0.450702254	1
ENSMUSG00000036106	1883.432899	-0.11185785	0.049150817	-2.27580856	0.02285747	0.450702254	1
ENSMUSG00000025270	2332.671057	-0.199921407	0.087847178	-2.275786342	0.022858801	0.450702254	1
ENSMUSG00000005575	2341.794104	-0.127480103	0.056026582	-2.275350327	0.022884923	0.450702254	1
ENSMUSG00000017830	89.93908768	0.254842387	0.112045703	2.274450348	0.022938923	0.450702254	1
ENSMUSG00000038034	3836.249897	-0.152451803	0.067029009	-2.274415296	0.022941029	0.450702254	1
ENSMUSG00000021565	47.59412983	0.683113813	0.300468687	2.273494186	0.022996416	0.450702254	1
ENSMUSG00000003234	1489.61781	-0.153126669	0.067358607	-2.273305158	0.023007797	0.450702254	1
ENSMUSG00000034108	726.4659732	-0.141492988	0.062252096	-2.272903185	0.023032015	0.450702254	1
ENSMUSG00000021661	619.5583607	-0.100771842	0.044342072	-2.272601135	0.023050227	0.450702254	1
ENSMUSG00000028943	48.10200084	0.489371087	0.215416527	2.271743463	0.023102009	0.451002916	1
ENSMUSG00000074802	170.0136906	-0.223585346	0.098437913	-2.271333679	0.023126786	0.451002916	1
ENSMUSG00000024571	2945.076767	-0.101287863	0.044622041	-2.269906536	0.023213254	0.452091163	1
ENSMUSG00000045071	204.3603576	-0.170574225	0.075181558	-2.268830669	0.023278625	0.452590348	1
ENSMUSG00000040990	1566.167351	-0.119576074	0.052721631	-2.268064772	0.023325259	0.452590348	1
ENSMUSG00000021388	15.64702669	-0.841578373	0.371071067	-2.267970877	0.023330982	0.452590348	1
ENSMUSG00000030609	833.9046074	-0.126039754	0.055602092	-2.266816736	0.023401423	0.453360295	1
ENSMUSG00000025931	268.983101	0.23623877	0.104240855	2.26627814	0.023434359	0.453402565	1
ENSMUSG00000099707	253.9027902	0.484213003	0.213722435	2.265616167	0.023474894	0.453591569	1
ENSMUSG00000020042	170.0118093	-0.248839105	0.109966474	-2.262863359	0.023644114	0.455129396	1
ENSMUSG00000054728	5583.5849	-0.203343889	0.089873501	-2.262556661	0.023663032	0.455129396	1
ENSMUSG00000038806	1057.972122	-0.098240123	0.04342034	-2.262536946	0.023664249	0.455129396	1
ENSMUSG00000036372	1771.409586	-0.174930467	0.077323761	-2.262311942	0.023678137	0.455129396	1
ENSMUSG00000025094	208.5693135	0.427413678	0.188969337	2.261814988	0.023708836	0.455129396	1
ENSMUSG00000072571	22.90413223	0.592512794	0.262195658	2.259811616	0.023832945	0.456916919	1
ENSMUSG00000079038	47.53179982	-0.369522189	0.163578679	-2.258987486	0.023884163	0.457304181	1
ENSMUSG00000020363	142.6806796	0.18648333	0.08262956	2.25685978	0.024016838	0.459248043	1
ENSMUSG00000035478	1918.785232	-0.114282298	0.050715769	-2.25338788	0.024234703	0.46268531	1
ENSMUSG00000025196	51.76973324	0.696472336	0.309150404	2.252859213	0.024268027	0.46268531	1
ENSMUSG00000021767	677.4891613	0.167770934	0.074482128	2.252499197	0.024290743	0.46268531	1
ENSMUSG00000032020	277.5906828	0.226726185	0.100827557	2.248652971	0.024534583	0.465516545	1
ENSMUSG00000031708	2349.109573	-0.10908635	0.048519198	-2.24831315	0.024556229	0.465516545	1
ENSMUSG00000029769	68.24212689	0.275506585	0.122586927	2.247438548	0.024612014	0.465516545	1
ENSMUSG00000020064	2360.092141	0.11921723	0.05306411	2.246664084	0.024661503	0.465516545	1
ENSMUSG00000038074	435.4463579	-0.13919154	0.061969169	-2.246141786	0.024694928	0.465516545	1
ENSMUSG00000028469	383.8945127	0.244303581	0.108771642	2.246022744	0.024702551	0.465516545	1
ENSMUSG00000005397	19115.70715	-0.139945615	0.062315435	-2.245761656	0.024719279	0.465516545	1
ENSMUSG00000063919	41.99569726	0.421180643	0.187572759	2.245425431	0.024740834	0.465516545	1
ENSMUSG00000020017	85.21769923	0.526851323	0.23463735	2.245385583	0.02474339	0.465516545	1
ENSMUSG00000072723	44.26345226	-0.333348828	0.148471609	-2.245202494	0.024755136	0.465516545	1
ENSMUSG00000092274	8028.11331	0.27441362	0.122266977	2.244380498	0.02480793	0.465563875	1
ENSMUSG00000027654	1255.10359	0.178053355	0.079358895	2.243647099	0.024855116	0.465563875	1
ENSMUSG00000051224	1611.170437	0.249720364	0.111307476	2.243518337	0.024863409	0.465563875	1
ENSMUSG00000020361	4781.591247	-0.085553611	0.038147375	-2.242712905	0.024915334	0.465563875	1
ENSMUSG00000024077	1276.566922	0.141573999	0.063126318	2.242709615	0.024915546	0.465563875	1
ENSMUSG00000003464	3050.357547	-0.098491253	0.043962366	-2.240353756	0.025067966	0.467363126	1
ENSMUSG00000104667	41.9439337	-0.358109587	0.159853105	-2.240241668	0.025075238	0.467363126	1
ENSMUSG00000026630	468.1729215	0.184679021	0.082470498	2.239334362	0.025134169	0.467870012	1
ENSMUSG00000018572	2464.171233	-0.134328394	0.060012949	-2.238323497	0.025199967	0.468503294	1
ENSMUSG00000024160	216.9359168	-0.262843813	0.117472918	-2.237484322	0.025254703	0.468929578	1
ENSMUSG00000046215	136.8744807	-0.247799666	0.110807167	-2.236314425	0.025331182	0.46933022	1
ENSMUSG00000030062	20553.26167	-0.143480884	0.064171885	-2.235883872	0.025359379	0.46933022	1
ENSMUSG00000042271	164.3785169	-0.225207483	0.100744428	-2.23543363	0.025388894	0.46933022	1
ENSMUSG00000022305	1615.192754	-0.18891691	0.08452259	-2.235105558	0.02541042	0.46933022	1
ENSMUSG00000028041	2144.601922	-0.184012351	0.082346234	-2.234617699	0.025442458	0.46933022	1
ENSMUSG00000021347	8943.135152	-0.325981011	0.145902413	-2.234240019	0.025467285	0.46933022	1
ENSMUSG00000078201	48.12193112	-0.380013347	0.170173703	-2.233090901	0.025542951	0.469516295	1
ENSMUSG00000058152	643.4515567	-0.175273939	0.078510989	-2.232476507	0.025583486	0.469516295	1
ENSMUSG00000042436	31.35805835	-0.707750165	0.317122743	-2.231786214	0.025629096	0.469516295	1
ENSMUSG00000025069	119.8450373	-0.24728249	0.11081179	-2.231553968	0.025644457	0.469516295	1
ENSMUSG00000115049	285.1666705	-0.218693628	0.098024094	-2.23101912	0.025679863	0.469516295	1
ENSMUSG00000052125	132.8512749	0.306367774	0.137338849	2.230743706	0.025698111	0.469516295	1
ENSMUSG00000016637	230.0567639	-0.225848185	0.101258048	-2.230422079	0.025719435	0.469516295	1
ENSMUSG00000063849	1189.076797	-0.136852667	0.06138217	-2.229518235	0.025779443	0.469516295	1
ENSMUSG00000032182	996.1105429	-0.11990882	0.053802259	-2.228694881	0.025834213	0.469516295	1
ENSMUSG00000028070	1808.301722	-0.097990909	0.04396971	-2.228600307	0.025840511	0.469516295	1
ENSMUSG00000079428	78.10518129	0.349910177	0.157039744	2.22816319	0.025869635	0.469516295	1
ENSMUSG00000025374	463.2449172	-0.128701115	0.057770215	-2.227810919	0.025893126	0.469516295	1
ENSMUSG00000025417	3971.75591	-0.074228905	0.033323575	-2.227519284	0.025912588	0.469516295	1
ENSMUSG00000024566	1662.703582	0.105375951	0.047310156	2.227343122	0.025924351	0.469516295	1
ENSMUSG00000074922	339.9516433	0.14836799	0.066649175	2.226103942	0.02600722	0.469516295	1
ENSMUSG00000029405	1019.349037	-0.107541187	0.04831724	-2.225731158	0.026032194	0.469516295	1
ENSMUSG00000023572	1058.016379	-0.139567467	0.062717824	-2.225323811	0.026059508	0.469516295	1
ENSMUSG00000041119	453.7667007	-0.178327211	0.080147841	-2.224978332	0.026082693	0.469516295	1
ENSMUSG00000058145	47.11727444	-0.465132052	0.209136606	-2.224058533	0.026144506	0.469516295	1
ENSMUSG00000047182	2502.228953	-0.142384166	0.064020443	-2.224042173	0.026145607	0.469516295	1
ENSMUSG00000074811	454.2059441	-0.141792112	0.063754474	-2.224033911	0.026146163	0.469516295	1
ENSMUSG00000036196	72.44737188	0.384112408	0.172848231	2.222252475	0.026266248	0.470455931	1
ENSMUSG00000074361	361.5826709	-0.443968558	0.199844669	-2.221568186	0.026312502	0.470455931	1
ENSMUSG00000028194	183.1769625	0.241520555	0.108721934	2.221451965	0.026320365	0.470455931	1
ENSMUSG00000021768	44.70947549	0.41669191	0.187588593	2.221307294	0.026330155	0.470455931	1
ENSMUSG00000073838	1066.443154	-0.101360631	0.045646755	-2.220544069	0.026381858	0.470455931	1
ENSMUSG00000026566	7874.129529	-0.167312922	0.075351765	-2.220424706	0.026389952	0.470455931	1
ENSMUSG00000051316	4649.652286	-0.129849965	0.058516996	-2.219012845	0.026485851	0.47102647	1
ENSMUSG00000024118	672.8093347	0.183962402	0.082915067	2.21868484	0.026508173	0.47102647	1
ENSMUSG00000074024	122.0080371	0.40650957	0.183238313	2.218474742	0.02652248	0.47102647	1
ENSMUSG00000050397	67.84412734	0.467352639	0.210708336	2.218007352	0.026554331	0.47102647	1
ENSMUSG00000021095	218.4656509	-0.231833276	0.104542135	-2.217606104	0.026581701	0.47102647	1
ENSMUSG00000054027	1312.138364	-0.185748362	0.083814353	-2.216187973	0.026678631	0.472077569	1
ENSMUSG00000096199	118.7160745	-0.304055703	0.137221508	-2.215802086	0.02670506	0.472077569	1
ENSMUSG00000032869	786.5909838	-0.102091848	0.046177191	-2.210871778	0.027044717	0.476970185	1
ENSMUSG00000020515	2538.382453	-0.115263594	0.052135544	-2.210844742	0.02704659	0.476970185	1
ENSMUSG00000027894	23.69807768	0.461546139	0.208833142	2.210119213	0.02709689	0.476970185	1
ENSMUSG00000041642	276.25761	0.23905862	0.108192454	2.209568333	0.027135135	0.476970185	1
ENSMUSG00000057858	285.4090678	-0.142176575	0.064349405	-2.209446604	0.027143593	0.476970185	1
ENSMUSG00000052605	449.447983	-0.158466854	0.071821814	-2.206388917	0.02735678	0.480144063	1
ENSMUSG00000003200	3532.476093	-0.103867724	0.047091627	-2.20565164	0.0274084	0.480478059	1
ENSMUSG00000040731	7055.925384	-0.070821784	0.032125836	-2.204511759	0.027488374	0.481307716	1
ENSMUSG00000060771	624.6433829	0.158184513	0.071772954	2.203957113	0.02752736	0.481418593	1
ENSMUSG00000079298	22.02726811	0.89929778	0.408371077	2.202158358	0.027654124	0.483062507	1
ENSMUSG00000040652	2624.068998	-0.100040675	0.04546159	-2.200553808	0.027767627	0.484471148	1
ENSMUSG00000039079	74.40917593	0.407670614	0.185353693	2.199419975	0.027848074	0.485300413	1
ENSMUSG00000023988	594.8838921	-0.136908128	0.062292166	-2.197838608	0.027960609	0.485977514	1
ENSMUSG00000005566	3187.787342	-0.086493081	0.03937208	-2.196812584	0.028033834	0.485977514	1
ENSMUSG00000061950	1908.078052	-0.07860765	0.035795745	-2.196005419	0.028091556	0.485977514	1
ENSMUSG00000093803	1008.579202	0.128645471	0.058628827	2.194235801	0.028218462	0.485977514	1
ENSMUSG00000017718	103.7207553	0.269422703	0.122790867	2.194159136	0.028223971	0.485977514	1
ENSMUSG00000034994	30782.60111	-0.111094677	0.050648392	-2.193449254	0.028275027	0.485977514	1
ENSMUSG00000029408	169.0565974	0.238961623	0.108944547	2.193424362	0.028276819	0.485977514	1
ENSMUSG00000102101	59.55261623	-0.304598236	0.13888245	-2.193208976	0.028292326	0.485977514	1
ENSMUSG00000086427	19.44944355	0.586099946	0.26736919	2.192099791	0.028372302	0.485977514	1
ENSMUSG00000028073	296.729687	0.271294622	0.123765179	2.192010904	0.028378719	0.485977514	1
ENSMUSG00000090258	123.2082143	-0.299288814	0.136551824	-2.191759909	0.028396847	0.485977514	1
ENSMUSG00000042757	3524.478439	-0.221163132	0.100948425	-2.190852725	0.028462452	0.485977514	1
ENSMUSG00000029173	860.2282193	0.118363333	0.054026918	2.190821488	0.028464713	0.485977514	1
ENSMUSG00000059334	4350.891578	0.148959276	0.06799954	2.190592408	0.028481301	0.485977514	1
ENSMUSG00000063904	3783.450689	-0.129151539	0.058960774	-2.190465467	0.028490497	0.485977514	1
ENSMUSG00000061689	3233.315317	0.103081733	0.047060411	2.190412946	0.028494302	0.485977514	1
ENSMUSG00000032562	14059.99411	-0.133974249	0.061167005	-2.190302584	0.0285023	0.485977514	1
ENSMUSG00000078942	21.18587076	0.546989647	0.249764327	2.190023106	0.028522561	0.485977514	1
ENSMUSG00000087166	387.4591111	0.303004725	0.138368761	2.189834781	0.028536221	0.485977514	1
ENSMUSG00000020429	41.96537705	0.870085122	0.397405499	2.189413897	0.02856677	0.485977514	1
ENSMUSG00000048332	776.143211	-0.181257233	0.082819906	-2.188570861	0.028628046	0.485977514	1
ENSMUSG00000036333	1737.666213	0.166165722	0.075928809	2.188441055	0.028637491	0.485977514	1
ENSMUSG00000026944	123.4071573	0.324248823	0.148173578	2.188303927	0.028647471	0.485977514	1
ENSMUSG00000046138	494.9484604	0.206427869	0.094371632	2.187393229	0.02871383	0.485977514	1
ENSMUSG00000056832	83.32773993	-0.247990576	0.113390926	-2.187040743	0.02873955	0.485977514	1
ENSMUSG00000050761	371.8781718	-0.346921084	0.158630193	-2.186980153	0.028743973	0.485977514	1
ENSMUSG00000053964	156.817137	0.284004202	0.130028918	2.18416185	0.028950357	0.488906203	1
ENSMUSG00000001802	52.81754834	0.461551797	0.211384143	2.183474082	0.029000916	0.489199655	1
ENSMUSG00000020439	2579.266265	0.121338583	0.055587822	2.182826735	0.029048572	0.489252207	1
ENSMUSG00000045284	1522.820824	0.179751703	0.082359925	2.182514155	0.029071608	0.489252207	1
ENSMUSG00000026917	2010.266667	-0.09587048	0.04395524	-2.181093333	0.029176514	0.489252207	1
ENSMUSG00000017950	72.91770642	0.649390476	0.29776452	2.18088601	0.029191849	0.489252207	1
ENSMUSG00000024206	42.02182263	0.352760473	0.161765802	2.180686324	0.029206625	0.489252207	1
ENSMUSG00000031774	1287.83245	-0.092171286	0.042276685	-2.180191895	0.02924324	0.489252207	1
ENSMUSG00000025142	1012.666341	-0.092083591	0.042243268	-2.179840622	0.029269278	0.489252207	1
ENSMUSG00000032643	677.7987427	-0.125096674	0.057388971	-2.179803384	0.029272039	0.489252207	1
ENSMUSG00000024234	586.4079258	-0.087321346	0.040078488	-2.178758478	0.029349615	0.489252207	1
ENSMUSG00000060261	454.0185631	0.1856667	0.085220211	2.178669798	0.029356207	0.489252207	1
ENSMUSG00000055912	4723.500157	0.143832329	0.06602608	2.178416901	0.029375013	0.489252207	1
ENSMUSG00000026832	32.9471961	-0.418410824	0.192103337	-2.17805079	0.029402256	0.489252207	1
ENSMUSG00000029814	677.5158856	0.114440322	0.052562929	2.177205963	0.029465204	0.489746896	1
ENSMUSG00000064246	43.18714729	0.443616232	0.203852156	2.176166493	0.029542813	0.490483894	1
ENSMUSG00000018677	3013.997769	-0.084111597	0.03866854	-2.175194513	0.029615543	0.490527086	1
ENSMUSG00000023018	554.1378245	0.127394165	0.058570684	2.175049959	0.029626373	0.490527086	1
ENSMUSG00000030513	928.9739134	-0.415390479	0.191046368	-2.174291425	0.029683256	0.490527086	1
ENSMUSG00000086288	21.06590641	0.558545557	0.256915274	2.17404574	0.0297017	0.490527086	1
ENSMUSG00000112148	25.63438835	0.618146694	0.284374371	2.173707471	0.029727111	0.490527086	1
ENSMUSG00000032673	568.9411642	-0.159059548	0.073184867	-2.173393947	0.02975068	0.490527086	1
ENSMUSG00000024773	966.6955814	0.172412663	0.079342179	2.173026565	0.029778318	0.490527086	1
ENSMUSG00000026974	721.647228	-0.132316215	0.060947205	-2.170997268	0.029931379	0.491284712	1
ENSMUSG00000083012	2133.882203	-0.12723176	0.058608878	-2.170861536	0.029941641	0.491284712	1
ENSMUSG00000025872	1245.282152	-0.123324932	0.056818928	-2.170490288	0.029969724	0.491284712	1
ENSMUSG00000030317	49.22520967	0.363437064	0.167453718	2.170373207	0.029978585	0.491284712	1
ENSMUSG00000030986	2498.134328	-0.086377916	0.039801636	-2.17021018	0.029990927	0.491284712	1
ENSMUSG00000030871	430.9364826	-0.125778064	0.057989548	-2.16897817	0.030084341	0.491913624	1
ENSMUSG00000018593	93874.61803	-0.1334981	0.061553221	-2.168823958	0.030096052	0.491913624	1
ENSMUSG00000043671	364.3708116	-0.25395232	0.117204834	-2.166739301	0.030254738	0.493533459	1
ENSMUSG00000046447	327.0203479	0.259281958	0.119685072	2.166368405	0.030283046	0.493533459	1
ENSMUSG00000106691	24.31189695	0.534862849	0.246912474	2.166204244	0.030295583	0.493533459	1
ENSMUSG00000030590	93.60948473	0.229593567	0.106083694	2.164268212	0.030443771	0.494913197	1
ENSMUSG00000046697	1131.297506	-0.247117835	0.114200254	-2.163899169	0.030472089	0.494913197	1
ENSMUSG00000042724	68.8734313	0.424957701	0.196418747	2.16352923	0.030500498	0.494913197	1
ENSMUSG00000039463	992.8317034	0.124411845	0.057508983	2.163346283	0.030514556	0.494913197	1
ENSMUSG00000062201	34.27114981	-0.558129961	0.258067506	-2.162728543	0.030562064	0.495139028	1
ENSMUSG00000024663	127.46127	0.275484288	0.127427841	2.161884604	0.030627072	0.495647555	1
ENSMUSG00000021876	1195.228924	0.159787577	0.074000153	2.159287108	0.0308279	0.498350576	1
ENSMUSG00000029673	260.5623649	0.24142305	0.111943068	2.156659222	0.031032226	0.500378408	1
ENSMUSG00000075705	802.2745891	-0.115616919	0.053612973	-2.156510121	0.031043854	0.500378408	1
ENSMUSG00000029648	83257.85707	-0.260296434	0.120710739	-2.15636518	0.031055161	0.500378408	1
ENSMUSG00000085028	73.31751785	0.280387056	0.130118947	2.154851862	0.031173428	0.501204583	1
ENSMUSG00000036980	612.489601	-0.106858371	0.049608147	-2.154048828	0.031236343	0.501204583	1
ENSMUSG00000087614	25.94811101	0.434989256	0.201966081	2.153773811	0.031257914	0.501204583	1
ENSMUSG00000064370	57213.94118	0.165890441	0.077042374	2.153236374	0.031300106	0.501204583	1
ENSMUSG00000021803	42.88918492	-0.345618569	0.160513919	-2.153199989	0.031302965	0.501204583	1
ENSMUSG00000037703	138.9018874	0.209524291	0.097312613	2.153105181	0.031310413	0.501204583	1
ENSMUSG00000003420	472.0340969	0.531492807	0.247011034	2.151696618	0.031421257	0.502240522	1
ENSMUSG00000035041	124.0532538	0.350778411	0.163065686	2.151147919	0.031464526	0.502240522	1
ENSMUSG00000064284	673.4574598	-0.122048089	0.056745666	-2.150791364	0.031492671	0.502240522	1
ENSMUSG00000006412	662.4882362	-0.162875537	0.075736537	-2.150554321	0.031511394	0.502240522	1
ENSMUSG00000003814	154551.6549	-0.196681064	0.091537188	-2.148646572	0.031662427	0.504102765	1
ENSMUSG00000022498	2216.060915	-0.07896728	0.036774497	-2.147338152	0.031766371	0.505212084	1
ENSMUSG00000027952	278.896269	-0.141116267	0.06577677	-2.145381532	0.031922354	0.506646734	1
ENSMUSG00000031671	456.7959932	-0.125595535	0.058545406	-2.14526713	0.031931495	0.506646734	1
ENSMUSG00000021113	563.7212852	0.111250136	0.051866929	2.14491463	0.031959673	0.506646734	1
ENSMUSG00000028076	178.974842	-0.25874923	0.12066979	-2.144275129	0.032010848	0.506912929	1
ENSMUSG00000031391	46.87946755	0.466079837	0.217526131	2.142638381	0.032142147	0.50774643	1
ENSMUSG00000031370	701.2328416	0.113460917	0.052959106	2.14242508	0.032159291	0.50774643	1
ENSMUSG00000044155	614.1949234	-0.134861767	0.062950928	-2.142331668	0.032166802	0.50774643	1
ENSMUSG00000002227	1384.069495	0.105729283	0.049370556	2.141545345	0.032230086	0.507948745	1
ENSMUSG00000004473	25.07116508	-0.595119078	0.277922058	-2.141316462	0.032248526	0.507948745	1
ENSMUSG00000025323	285.5606166	0.181631911	0.084884644	2.139749935	0.032374981	0.509096975	1
ENSMUSG00000079111	7037.153149	-0.116457238	0.054436122	-2.139337531	0.032408342	0.509096975	1
ENSMUSG00000049493	205.299498	0.33788525	0.157954408	2.139131508	0.032425019	0.509096975	1
ENSMUSG00000016481	4362.006493	-0.07540913	0.035267385	-2.138211562	0.032499576	0.509287355	1
ENSMUSG00000051007	1536.632172	-0.118746382	0.055537507	-2.138129509	0.032506234	0.509287355	1
ENSMUSG00000022895	11508.39839	-0.082022509	0.038370391	-2.137651119	0.03254507	0.509354523	1
ENSMUSG00000066178	24.24481794	0.421918148	0.197465633	2.136666219	0.032625149	0.510066361	1
ENSMUSG00000030714	215.9677856	-0.17402621	0.0814943	-2.135440276	0.032725064	0.510649444	1
ENSMUSG00000027193	4115.502581	-0.088373596	0.041385831	-2.135358738	0.032731718	0.510649444	1
ENSMUSG00000030533	2233.056327	-0.074551747	0.034944452	-2.133435849	0.032888989	0.511625162	1
ENSMUSG00000113965	40.60552535	0.353170626	0.165590204	2.132799036	0.032941215	0.511625162	1
ENSMUSG00000024498	1179.862002	0.108552046	0.050898776	2.13270446	0.032948978	0.511625162	1
ENSMUSG00000064037	501.3732904	-0.151840645	0.071202037	-2.132532308	0.032963111	0.511625162	1
ENSMUSG00000028527	632.6344516	-0.165148486	0.077444493	-2.132475521	0.032967775	0.511625162	1
ENSMUSG00000061778	774.5533575	0.088709322	0.041609719	2.13193755	0.033011981	0.511772485	1
ENSMUSG00000037997	383.3201464	0.15701264	0.073670432	2.131284364	0.033065722	0.51206717	1
ENSMUSG00000001729	13252.44287	-0.113791114	0.053413824	-2.130368221	0.033141225	0.51253283	1
ENSMUSG00000032553	1940.589529	-0.161216483	0.075700098	-2.129673378	0.033198588	0.51253283	1
ENSMUSG00000072847	33.43183208	-0.389668392	0.182972521	-2.129655263	0.033200085	0.51253283	1
ENSMUSG00000041926	573.781897	0.137780557	0.064752083	2.127816605	0.033352292	0.513854942	1
ENSMUSG00000051391	6601.842265	-0.074894515	0.035198451	-2.127778713	0.033355435	0.513854942	1
ENSMUSG00000038871	1310.273218	-0.148467032	0.069790917	-2.127311657	0.033394197	0.513915077	1
ENSMUSG00000004530	2582.063524	0.081336286	0.038268607	2.125404949	0.033552838	0.51566011	1
ENSMUSG00000026175	33.32407053	0.804248924	0.37845072	2.125108719	0.033577542	0.51566011	1
ENSMUSG00000041632	435.6468887	-0.163393505	0.076955609	-2.123217635	0.033735619	0.516231837	1
ENSMUSG00000075225	359.0408498	0.206419585	0.097222973	2.123156476	0.033740742	0.516231837	1
ENSMUSG00000028327	20.50969327	0.683710981	0.322234654	2.121779805	0.033856233	0.516231837	1
ENSMUSG00000025484	1446.534103	-0.106175043	0.05005137	-2.121321428	0.033894762	0.516231837	1
ENSMUSG00000059119	4273.120323	-0.112730054	0.053142301	-2.121286636	0.033897688	0.516231837	1
ENSMUSG00000059895	3249.664021	-0.095577676	0.045058118	-2.121208807	0.033904234	0.516231837	1
ENSMUSG00000045302	3775.428188	-0.113885297	0.053693038	-2.12104401	0.033918099	0.516231837	1
ENSMUSG00000031133	13839.40833	0.148715277	0.070117852	2.120933153	0.033927428	0.516231837	1
ENSMUSG00000020189	2684.349806	0.130619277	0.061586614	2.120903678	0.033929909	0.516231837	1
ENSMUSG00000024225	216.9228244	-0.425731674	0.201010865	-2.117953546	0.034179002	0.518770611	1
ENSMUSG00000027956	501.7567727	0.117855728	0.055651558	2.117743563	0.034196791	0.518770611	1
ENSMUSG00000023232	572.8216719	-0.206466326	0.097501483	-2.117571136	0.034211405	0.518770611	1
ENSMUSG00000018672	1838.630049	-0.171149691	0.080835343	-2.117263119	0.034237523	0.518770611	1
ENSMUSG00000003809	753.1024654	-0.151450099	0.071556338	-2.116515504	0.034300988	0.519198631	1
ENSMUSG00000031700	540.0722682	0.190880024	0.090221545	2.115681156	0.034371934	0.5197389	1
ENSMUSG00000027967	1245.193314	-0.248640219	0.117551961	-2.115151603	0.034417028	0.519887549	1
ENSMUSG00000007279	72.24448852	0.330019116	0.156091791	2.114263122	0.0344928	0.51998117	1
ENSMUSG00000033192	77.71400367	-0.309714331	0.146510385	-2.113941141	0.034520295	0.51998117	1
ENSMUSG00000027356	40.89048131	0.353476343	0.1673035	2.112785107	0.034619165	0.51998117	1
ENSMUSG00000107870	20.6952086	-0.716208946	0.339006358	-2.112671135	0.034628926	0.51998117	1
ENSMUSG00000029101	1023.173499	-0.152692755	0.072287951	-2.112285007	0.034662011	0.51998117	1
ENSMUSG00000061306	3519.735936	-0.129693635	0.061409226	-2.111956832	0.034690152	0.51998117	1
ENSMUSG00000021182	45.92441323	0.316070562	0.149713193	2.111173752	0.03475738	0.51998117	1
ENSMUSG00000028879	3977.18676	-0.083392405	0.039505123	-2.110926328	0.034778645	0.51998117	1
ENSMUSG00000040389	672.3714522	-0.107202571	0.050784812	-2.110917925	0.034779367	0.51998117	1
ENSMUSG00000038192	60.83713183	-0.42179824	0.199822798	-2.110861443	0.034784223	0.51998117	1
ENSMUSG00000021556	4305.017434	-0.104084846	0.049316506	-2.110547867	0.034811193	0.51998117	1
ENSMUSG00000032307	4283.976625	0.099679456	0.047254295	2.109426369	0.034907795	0.520578612	1
ENSMUSG00000036617	2245.443065	0.165311937	0.078374232	2.109263886	0.03492181	0.520578612	1
ENSMUSG00000071649	2271.751623	-0.114315097	0.054218194	-2.108426874	0.034994082	0.520847022	1
ENSMUSG00000097798	52.91549128	-0.374020941	0.177409322	-2.10823725	0.035010473	0.520847022	1
ENSMUSG00000018486	40.66773994	0.423133522	0.20080208	2.107216831	0.035098789	0.521214243	1
ENSMUSG00000021156	1033.974322	0.127432133	0.060476487	2.107135183	0.035105863	0.521214243	1
ENSMUSG00000033590	55.04954162	0.388625589	0.184469553	2.106719414	0.035141908	0.521224502	1
ENSMUSG00000024799	129.4392055	0.300262218	0.142643303	2.104986438	0.035292489	0.522931818	1
ENSMUSG00000025373	1930.881762	-0.09910606	0.047094047	-2.104428614	0.035341076	0.523125982	1
ENSMUSG00000061469	116.026238	0.26233975	0.124736401	2.103153121	0.035452387	0.524247278	1
ENSMUSG00000022742	1312.181924	-0.09996335	0.04755663	-2.101985565	0.03555454	0.52523105	1
ENSMUSG00000101581	159.4460438	0.287978908	0.137079266	2.100820328	0.035656741	0.526132468	1
ENSMUSG00000035000	118.3946946	0.288262692	0.1372368	2.100476633	0.035686934	0.526132468	1
ENSMUSG00000026475	491.1987251	-0.233289828	0.111188011	-2.098156329	0.035891338	0.528511974	1
ENSMUSG00000066595	1069.962598	0.154371616	0.073586279	2.097831536	0.03592003	0.528511974	1
ENSMUSG00000034684	11279.43518	-0.243960421	0.116325416	-2.097223716	0.035973776	0.528775055	1
ENSMUSG00000037098	1027.723287	0.221442138	0.105618961	2.096613476	0.036027805	0.529041768	1
ENSMUSG00000030606	502.7974937	-0.231624838	0.110545096	-2.095297258	0.036144576	0.529844403	1
ENSMUSG00000044328	859.6374378	-0.175317565	0.083676319	-2.095187338	0.036154342	0.529844403	1
ENSMUSG00000028919	236.3229836	-0.297979599	0.14226246	-2.094576464	0.036208659	0.53011347	1
ENSMUSG00000007564	4070.512988	-0.090156224	0.04306645	-2.093421296	0.036311563	0.530718131	1
ENSMUSG00000038406	2357.78242	0.112056769	0.053536242	2.093101148	0.036340126	0.530718131	1
ENSMUSG00000020346	7055.867322	-0.182262765	0.087086167	-2.092901439	0.036357954	0.530718131	1
ENSMUSG00000025060	2484.673194	0.145172777	0.069392569	2.09205075	0.036433976	0.53130179	1
ENSMUSG00000020978	3621.491396	-0.067713475	0.032382168	-2.091072924	0.036521527	0.532052252	1
ENSMUSG00000024985	354.7259608	0.184558399	0.088320802	2.089636816	0.036650437	0.532262914	1
ENSMUSG00000024381	512.0300589	-0.208030745	0.09956066	-2.089487413	0.03666387	0.532262914	1
ENSMUSG00000038453	73.46067937	0.372810435	0.178439981	2.089276364	0.036682853	0.532262914	1
ENSMUSG00000074151	610.20949	-0.291613157	0.139588905	-2.089085489	0.036700028	0.532262914	1
ENSMUSG00000042096	153.2821517	-0.286738766	0.137267665	-2.08890249	0.036716502	0.532262914	1
ENSMUSG00000024785	860.7481123	-0.159653939	0.076500003	-2.086979519	0.036889986	0.533259786	1
ENSMUSG00000039485	63.38867647	-0.343479871	0.164583971	-2.086958217	0.036891912	0.533259786	1
ENSMUSG00000062563	133.0049859	0.291568782	0.13971131	2.086937563	0.036893779	0.533259786	1
ENSMUSG00000040472	2157.716301	-0.090251984	0.04326438	-2.086057507	0.036973414	0.533749171	1
ENSMUSG00000057649	860.7033149	0.103662078	0.049716011	2.085084392	0.037061641	0.533749171	1
ENSMUSG00000071773	129.6093823	-0.523024665	0.250852833	-2.084986081	0.037070564	0.533749171	1
ENSMUSG00000031737	23.67730126	0.632491876	0.303358468	2.084965289	0.037072451	0.533749171	1
ENSMUSG00000029250	1727.593966	-0.094916021	0.045534393	-2.084490767	0.037115549	0.533848334	1
ENSMUSG00000034171	126.9406578	0.322609529	0.154797868	2.084069586	0.037153838	0.533878202	1
ENSMUSG00000016831	2539.697033	-0.09435128	0.045311574	-2.082277721	0.03731711	0.535129375	1
ENSMUSG00000038013	697.4223543	0.117986022	0.056662988	2.082241449	0.037320421	0.535129375	1
ENSMUSG00000041598	2597.802696	-0.090790473	0.043611347	-2.081808496	0.037359965	0.535129375	1
ENSMUSG00000020461	21.68302334	-0.443416023	0.213024844	-2.081522587	0.037386099	0.535129375	1
ENSMUSG00000038267	1308.800591	0.252468482	0.121364189	2.080255173	0.037502134	0.536026653	1
ENSMUSG00000032125	321.3282733	0.25357808	0.12192424	2.079800385	0.037543846	0.536026653	1
ENSMUSG00000041654	799.1262841	-0.139678634	0.067170762	-2.079455864	0.03757547	0.536026653	1
ENSMUSG00000021070	1963.546302	-0.205318899	0.098746532	-2.079251741	0.037594218	0.536026653	1
ENSMUSG00000079614	2660.890037	-0.085947666	0.041347853	-2.078648831	0.037649639	0.536298195	1
ENSMUSG00000025176	50.56801971	0.417197555	0.200839504	2.077268398	0.037776794	0.537316777	1
ENSMUSG00000038507	902.2969898	0.121570719	0.058529585	2.077081501	0.037794038	0.537316777	1
ENSMUSG00000028893	1839.299232	-0.194423593	0.09366332	-2.07577089	0.037915146	0.538519264	1
ENSMUSG00000047719	498.8668019	-0.110849377	0.053421738	-2.074986344	0.0379878	0.539031898	1
ENSMUSG00000040728	1154.417827	0.132542269	0.063908514	2.073937579	0.038085108	0.539173204	1
ENSMUSG00000037995	2049.420801	-0.302684714	0.145950087	-2.073891969	0.038089345	0.539173204	1
ENSMUSG00000021947	548.956641	0.200480599	0.096763975	2.071851621	0.038279281	0.539173204	1
ENSMUSG00000021396	89.06564232	-0.233257926	0.1125864	-2.071812632	0.038282918	0.539173204	1
ENSMUSG00000037148	4412.937561	-0.0998329	0.048193601	-2.071497015	0.038312373	0.539173204	1
ENSMUSG00000029189	413.4328719	0.358082876	0.172887123	2.071194603	0.038340614	0.539173204	1
ENSMUSG00000029385	763.4874369	0.187979762	0.090767905	2.070993717	0.038359383	0.539173204	1
ENSMUSG00000039953	1457.488586	-0.145558823	0.070307173	-2.070326795	0.038421752	0.539173204	1
ENSMUSG00000068874	142.8989963	0.437649291	0.211421362	2.070033443	0.038449213	0.539173204	1
ENSMUSG00000020806	584.0233748	0.15724213	0.075966885	2.069877297	0.038463836	0.539173204	1
ENSMUSG00000042942	47.85425693	0.379340841	0.183316089	2.069326499	0.038515459	0.539173204	1
ENSMUSG00000092486	278.1648128	-0.256730221	0.124087144	-2.068951001	0.038550685	0.539173204	1
ENSMUSG00000113302	53.71704413	0.364560573	0.176233506	2.06862237	0.038581537	0.539173204	1
ENSMUSG00000007458	8135.627944	-0.091140625	0.044078964	-2.067667119	0.038671336	0.539173204	1
ENSMUSG00000028538	310.7860355	-0.142517547	0.068938777	-2.067305996	0.03870533	0.539173204	1
ENSMUSG00000015126	886.8429266	-0.190973494	0.092380529	-2.067248331	0.03871076	0.539173204	1
ENSMUSG00000028629	565.1525338	-0.128446126	0.062140879	-2.067014961	0.038732744	0.539173204	1
ENSMUSG00000032702	4260.148879	0.131773217	0.063751634	2.06697787	0.038736239	0.539173204	1
ENSMUSG00000020961	1337.508268	0.20483191	0.099113251	2.066645046	0.038767613	0.539173204	1
ENSMUSG00000059555	973.9102628	-0.14025953	0.067871638	-2.066541105	0.038777415	0.539173204	1
ENSMUSG00000019139	1525.024669	-0.185303708	0.08967349	-2.066426858	0.038788192	0.539173204	1
ENSMUSG00000042660	447.5399522	-0.144992791	0.070171033	-2.066277007	0.038802331	0.539173204	1
ENSMUSG00000071771	27.08008381	-0.452344291	0.219160002	-2.063991088	0.039018561	0.540100189	1
ENSMUSG00000053226	131.4871266	-0.195585258	0.094775445	-2.06367015	0.039049001	0.540100189	1
ENSMUSG00000026705	1116.123776	0.07765903	0.0376361	2.063418621	0.039072872	0.540100189	1
ENSMUSG00000113294	40.94401429	0.410616597	0.199042741	2.06295691	0.039116722	0.540100189	1
ENSMUSG00000038178	977.6254546	0.197517618	0.095757072	2.062694839	0.039141631	0.540100189	1
ENSMUSG00000003438	1212.540295	-0.111112965	0.05387	-2.062613041	0.039149408	0.540100189	1
ENSMUSG00000020495	790.2604108	-0.106329049	0.051554927	-2.062442057	0.039165669	0.540100189	1
ENSMUSG00000025578	899.4985986	-0.19620688	0.095140603	-2.062283331	0.039180769	0.540100189	1
ENSMUSG00000051184	38.72613366	-0.304917832	0.14786803	-2.062094371	0.039198752	0.540100189	1
ENSMUSG00000096971	386.0419632	-0.156865862	0.076093132	-2.061498302	0.039255525	0.540377413	1
ENSMUSG00000029790	154.4482864	0.176876175	0.085867257	2.059879173	0.039410093	0.540809779	1
ENSMUSG00000027742	1436.667732	-0.121912773	0.059197118	-2.059437648	0.039452332	0.540809779	1
ENSMUSG00000086629	110.4940092	-0.256270936	0.124459451	-2.059071718	0.039487369	0.540809779	1
ENSMUSG00000083833	28.72310044	-0.373358425	0.181378785	-2.05844595	0.039547345	0.540809779	1
ENSMUSG00000005882	1411.063931	-0.087712371	0.042631641	-2.057447704	0.03964318	0.540809779	1
ENSMUSG00000033294	300.5572103	-0.163722988	0.0795763	-2.057434033	0.039644494	0.540809779	1
ENSMUSG00000074649	285.067024	-0.159846717	0.077694305	-2.057380086	0.039649679	0.540809779	1
ENSMUSG00000116197	54.38619952	-0.40824705	0.198513142	-2.056524045	0.039732031	0.540809779	1
ENSMUSG00000037415	1198.853376	0.121805035	0.059248885	2.055819858	0.039799883	0.540809779	1
ENSMUSG00000031330	24.19801764	0.436524231	0.212509776	2.054137174	0.039962417	0.540809779	1
ENSMUSG00000023995	36.30635393	-0.416355592	0.202713108	-2.053915487	0.039983872	0.540809779	1
ENSMUSG00000025537	123.9729279	-0.199055934	0.09692473	-2.053716667	0.040003122	0.540809779	1
ENSMUSG00000071652	725.3989476	-0.109296051	0.053230797	-2.053248448	0.040048488	0.540809779	1
ENSMUSG00000033857	544.7090046	-0.140981585	0.06866952	-2.053044558	0.040068256	0.540809779	1
ENSMUSG00000021696	30.07263287	0.461857694	0.224978876	2.052893599	0.040082898	0.540809779	1
ENSMUSG00000021635	1054.718787	-0.087314064	0.042533363	-2.052837062	0.040088383	0.540809779	1
ENSMUSG00000029054	161.2280175	-0.25232101	0.122919366	-2.052736025	0.040098186	0.540809779	1
ENSMUSG00000023885	2338.093351	-0.295407265	0.143918452	-2.052601738	0.040111219	0.540809779	1
ENSMUSG00000074987	24.58638601	0.465500556	0.226796325	2.052504847	0.040120625	0.540809779	1
ENSMUSG00000050424	144.4063671	0.351255456	0.171204274	2.051674575	0.040201299	0.540809779	1
ENSMUSG00000042348	969.027299	0.19015607	0.092687838	2.051575197	0.040210965	0.540809779	1
ENSMUSG00000038534	147.3250662	0.240727087	0.11734395	2.051465682	0.040221618	0.540809779	1
ENSMUSG00000002831	204.0533773	0.260544203	0.127016443	2.05126358	0.040241285	0.540809779	1
ENSMUSG00000051910	36.04128058	0.442167376	0.215579644	2.051062742	0.040260837	0.540809779	1
ENSMUSG00000042286	474.2756845	0.236884798	0.115494433	2.051049486	0.040262128	0.540809779	1
ENSMUSG00000028998	1439.640839	-0.207134835	0.10102971	-2.050236864	0.040341322	0.540809779	1
ENSMUSG00000000730	257.4835148	-0.357822641	0.174529372	-2.050214457	0.040343508	0.540809779	1
ENSMUSG00000022419	82.85612463	0.343267578	0.167438028	2.050117178	0.040352997	0.540809779	1
ENSMUSG00000026020	1739.132655	-0.103803361	0.050641396	-2.049772891	0.040386598	0.540809779	1
ENSMUSG00000026663	3648.317966	-0.17519241	0.085480217	-2.049508254	0.040412442	0.540809779	1
ENSMUSG00000004266	847.1134013	-0.134980627	0.065863839	-2.049389008	0.040424091	0.540809779	1
ENSMUSG00000021098	162.4737706	0.435734173	0.21272699	2.048325759	0.040528091	0.541709556	1
ENSMUSG00000038280	2540.158081	-0.123029071	0.060079774	-2.047761884	0.040583337	0.541956643	1
ENSMUSG00000036990	3704.775177	0.119915903	0.058574903	2.047223251	0.04063617	0.542171083	1
ENSMUSG00000048578	15919.83307	-0.109415278	0.053482652	-2.045808779	0.040775188	0.543060077	1
ENSMUSG00000093598	46.45458698	0.440921956	0.215525893	2.045795748	0.040776471	0.543060077	1
ENSMUSG00000022864	372.3795992	-0.143921399	0.07037409	-2.045090733	0.040845914	0.543164273	1
ENSMUSG00000084235	45.56370185	-0.377159953	0.184433149	-2.044968349	0.040857979	0.543164273	1
ENSMUSG00000028961	2976.265102	-0.075716629	0.037048685	-2.043706214	0.040982579	0.54409858	1
ENSMUSG00000032607	805.5877124	-0.113341643	0.055464223	-2.043509072	0.04100207	0.54409858	1
ENSMUSG00000040761	2371.113608	0.266919902	0.130665581	2.042771335	0.041075079	0.544577244	1
ENSMUSG00000068739	4951.764561	-0.103077226	0.050482792	-2.041828923	0.041168504	0.544660783	1
ENSMUSG00000025371	3007.800636	-0.134419768	0.065837306	-2.041696047	0.041181691	0.544660783	1
ENSMUSG00000069844	636.4798433	-0.109202738	0.053503951	-2.041021956	0.041248645	0.544660783	1
ENSMUSG00000027637	1302.396419	-0.103552224	0.050737649	-2.040934593	0.041257329	0.544660783	1
ENSMUSG00000037818	384.4613612	0.162753103	0.079815715	2.039111003	0.04143895	0.544660783	1
ENSMUSG00000025888	69.64797156	0.270687357	0.132765535	2.038837546	0.041466244	0.544660783	1
ENSMUSG00000023755	80.77728072	0.265236652	0.13009214	2.038836872	0.041466311	0.544660783	1
ENSMUSG00000035960	68.60983869	-0.267766548	0.131338207	-2.038755919	0.041474394	0.544660783	1
ENSMUSG00000034063	34.53747479	-0.359745731	0.176486562	-2.038374634	0.041512481	0.544660783	1
ENSMUSG00000002147	2353.628839	-0.149400176	0.073304206	-2.038084622	0.041541471	0.544660783	1
ENSMUSG00000097072	60.0350606	0.446615014	0.219163837	2.037813444	0.041568593	0.544660783	1
ENSMUSG00000055980	26.84405815	0.397625719	0.195131299	2.037734184	0.041576524	0.544660783	1
ENSMUSG00000029646	1748.61151	-0.295930604	0.145231943	-2.037641296	0.041585819	0.544660783	1
ENSMUSG00000051827	31.14148324	-0.79891495	0.392183637	-2.037094039	0.041640619	0.544660783	1
ENSMUSG00000027247	3207.512279	0.075655427	0.037138962	2.037090542	0.041640969	0.544660783	1
ENSMUSG00000025038	24.01706205	-0.603549695	0.296325983	-2.036776151	0.041672479	0.544660783	1
ENSMUSG00000045180	482.7692335	0.177821915	0.087350851	2.035720472	0.041778432	0.544778694	1
ENSMUSG00000031902	1287.389936	-0.098931683	0.048597959	-2.03571682	0.041778799	0.544778694	1
ENSMUSG00000030738	4824.781172	-0.095299757	0.04681696	-2.035581909	0.041792356	0.544778694	1
ENSMUSG00000003573	153.5504382	-0.193352989	0.095054438	-2.034129009	0.04193859	0.54620197	1
ENSMUSG00000020859	3677.933854	0.105282725	0.051795441	2.032663944	0.042086486	0.547543833	1
ENSMUSG00000038305	129.8324395	0.26164863	0.128740452	2.032373097	0.0421159	0.547543833	1
ENSMUSG00000004849	2833.539646	-0.101646257	0.050025809	-2.031876329	0.042166177	0.547714497	1
ENSMUSG00000061118	103.9281162	-0.247833372	0.122001845	-2.03139036	0.042215412	0.547830721	1
ENSMUSG00000045004	615.1184669	-0.251529672	0.123841897	-2.031054736	0.042249442	0.547830721	1
ENSMUSG00000022814	696.4904411	-0.117528343	0.057895836	-2.029996488	0.042356896	0.54810375	1
ENSMUSG00000028475	131.550465	-0.201297121	0.099180741	-2.029598885	0.042397328	0.54810375	1
ENSMUSG00000066438	540.1277367	0.202403042	0.099727854	2.029553771	0.042401918	0.54810375	1
ENSMUSG00000032123	989.8858184	-0.126876944	0.062525779	-2.029194126	0.042438522	0.54810375	1
ENSMUSG00000041355	14325.73092	-0.133457794	0.065790578	-2.02852442	0.042506754	0.54810375	1
ENSMUSG00000003528	991.9689758	-0.125705618	0.061970252	-2.028483265	0.04251095	0.54810375	1
ENSMUSG00000031502	43322.80696	-0.157885038	0.077841482	-2.028289212	0.042530739	0.54810375	1
ENSMUSG00000008855	1140.979548	0.175810053	0.086726949	2.027167496	0.042645286	0.549099958	1
ENSMUSG00000015776	2081.898935	-0.126565479	0.062447215	-2.026759406	0.042687024	0.549157759	1
ENSMUSG00000028127	1739.15865	0.073981067	0.036519889	2.02577468	0.04278788	0.549524176	1
ENSMUSG00000054715	352.2862901	-0.130534104	0.064437309	-2.025753481	0.042790053	0.549524176	1
ENSMUSG00000002057	22.91747373	0.669633747	0.330729099	2.024719775	0.042896147	0.550407217	1
ENSMUSG00000030342	12301.52987	0.094843505	0.046882823	2.022990513	0.043074126	0.5519322	1
ENSMUSG00000063146	4694.318284	0.109593296	0.054177994	2.022837824	0.043089871	0.5519322	1
ENSMUSG00000001138	702.1328909	0.195451127	0.096697471	2.021264108	0.043252433	0.553533518	1
ENSMUSG00000036151	33.79270446	0.384224111	0.190125125	2.020901292	0.043289984	0.553533596	1
ENSMUSG00000028125	136.8170388	0.254458709	0.126057365	2.018594542	0.043529379	0.555813815	1
ENSMUSG00000028214	212.6251888	-0.299897902	0.148636401	-2.017661224	0.043626556	0.555813815	1
ENSMUSG00000032526	404.9112661	-0.144859665	0.071806263	-2.017368095	0.043657114	0.555813815	1
ENSMUSG00000042797	41.16250087	0.35613259	0.17654791	2.017200826	0.04367456	0.555813815	1
ENSMUSG00000044150	3987.246948	0.096914784	0.048049841	2.016963678	0.043699304	0.555813815	1
ENSMUSG00000028383	1025.83938	-0.104177726	0.05165447	-2.016819177	0.043714387	0.555813815	1
ENSMUSG00000045136	157.541254	-0.27477271	0.136252162	-2.016648445	0.043732214	0.555813815	1
ENSMUSG00000085071	33.57009941	-0.494518698	0.245365503	-2.015436936	0.043858888	0.55687874	1
ENSMUSG00000036192	22.89824124	0.474679377	0.235558273	2.015125049	0.043891548	0.55687874	1
ENSMUSG00000031916	927.9695556	-0.116912819	0.05804633	-2.014129384	0.043995951	0.557442097	1
ENSMUSG00000019055	7526.849612	-0.194023533	0.096338333	-2.013980587	0.044011572	0.557442097	1
ENSMUSG00000026437	130.2283794	0.264569218	0.131488712	2.012105939	0.044208771	0.559459148	1
ENSMUSG00000059060	107.4966253	-0.224658919	0.111719465	-2.010920108	0.044333896	0.559949522	1
ENSMUSG00000043811	25.41199624	-0.424549602	0.211148203	-2.010671156	0.044360203	0.559949522	1
ENSMUSG00000021185	49.19399004	0.28779564	0.143141857	2.010562434	0.044371695	0.559949522	1
ENSMUSG00000022875	310.2479212	0.875664702	0.43558906	2.010300035	0.044399443	0.559949522	1
ENSMUSG00000074884	519.7591156	-0.107153709	0.053334275	-2.009096558	0.044526895	0.560165254	1
ENSMUSG00000090019	61.31985954	0.250546013	0.124715661	2.008937864	0.044543724	0.560165254	1
ENSMUSG00000022420	548.5812151	-0.130570253	0.065010525	-2.008447906	0.044595717	0.560165254	1
ENSMUSG00000049504	666.7339916	0.161779046	0.080560479	2.008168874	0.044625349	0.560165254	1
ENSMUSG00000069919	47549.79109	-0.262454233	0.130696334	-2.008122379	0.044630289	0.560165254	1
ENSMUSG00000097391	219.4461238	0.341004583	0.169832877	2.007883217	0.044655703	0.560165254	1
ENSMUSG00000049848	74.29661065	-0.310066889	0.154444162	-2.007631014	0.044682516	0.560165254	1
ENSMUSG00000074064	684.1954502	-0.106838928	0.053231437	-2.007064502	0.044742795	0.560444377	1
ENSMUSG00000039765	52.5765331	0.370600335	0.184708335	2.006408294	0.044812704	0.560843546	1
ENSMUSG00000054362	20.68642672	-0.518918695	0.258731231	-2.005628366	0.044895913	0.560974879	1
ENSMUSG00000033355	973.2727479	0.119596287	0.059649825	2.004972962	0.044965938	0.560974879	1
ENSMUSG00000025408	948.2016419	-0.203758185	0.101654349	-2.004421717	0.045024905	0.560974879	1
ENSMUSG00000030766	1402.54134	0.070598931	0.035230252	2.003929199	0.045077645	0.560974879	1
ENSMUSG00000109857	35.04314789	0.361103393	0.180232226	2.003545097	0.045118812	0.560974879	1
ENSMUSG00000020397	331.9702349	-0.160060122	0.079900149	-2.003251875	0.04515026	0.560974879	1
ENSMUSG00000020836	57.52759512	0.484600972	0.241915756	2.003180693	0.045157897	0.560974879	1
ENSMUSG00000027371	258.5050447	-0.147933096	0.073858154	-2.002935195	0.045184245	0.560974879	1
ENSMUSG00000068227	2406.646687	-0.142500095	0.071149704	-2.002820617	0.045196546	0.560974879	1
ENSMUSG00000072720	256.9150867	0.404483479	0.201965514	2.002735373	0.0452057	0.560974879	1
ENSMUSG00000017713	26.48607026	0.349794427	0.174688491	2.002389653	0.04524284	0.560974879	1
ENSMUSG00000009376	67.79108433	0.299975732	0.149834597	2.002045846	0.045279801	0.560974879	1
ENSMUSG00000047284	788.935584	0.162415489	0.08114897	2.001448562	0.045344072	0.561256298	1
ENSMUSG00000053886	147.7455573	0.289840306	0.144875243	2.000619978	0.045433359	0.561256298	1
ENSMUSG00000017485	2091.764477	0.099164999	0.049573545	2.000361258	0.045461269	0.561256298	1
ENSMUSG00000024786	33.41408903	-0.381083046	0.190523459	-2.000189624	0.045479792	0.561256298	1
ENSMUSG00000086119	42.2720245	0.354711229	0.177349536	2.000068545	0.045492863	0.561256298	1
ENSMUSG00000000094	72.17523378	-0.289440907	0.144762058	-1.999425198	0.045562368	0.561427383	1
ENSMUSG00000042249	54.7041275	0.369757363	0.184993845	1.998754953	0.045634874	0.561427383	1
ENSMUSG00000021810	848.4224198	-0.102508329	0.051287915	-1.998683868	0.04564257	0.561427383	1
ENSMUSG00000035198	679.22848	-0.149281012	0.074695346	-1.998531633	0.045659054	0.561427383	1
ENSMUSG00000001249	30.47234855	0.765006629	0.382958307	1.997623803	0.045757461	0.561952996	1
ENSMUSG00000025130	125977.6046	-0.147191274	0.07371352	-1.996801597	0.04584674	0.561952996	1
ENSMUSG00000037686	590.4739432	0.47704837	0.238925074	1.996644232	0.045863844	0.561952996	1
ENSMUSG00000038195	80.56970566	-0.239764853	0.12009138	-1.996520092	0.045877341	0.561952996	1
ENSMUSG00000022805	32.67743886	0.37403984	0.187358874	1.996381772	0.045892383	0.561952996	1
ENSMUSG00000085795	391.8713907	0.12482226	0.062543214	1.995776242	0.045958284	0.562292929	1
ENSMUSG00000020818	3280.876513	-0.092332473	0.046287424	-1.994763706	0.046068658	0.563175969	1
ENSMUSG00000035967	327.4733931	0.226100949	0.113372736	1.994315003	0.046117641	0.563307686	1
ENSMUSG00000022791	1199.531545	0.153416259	0.076966764	1.993279314	0.04623087	0.563840165	1
ENSMUSG00000061175	1228.502715	0.115776093	0.058085051	1.993216696	0.046237724	0.563840165	1
ENSMUSG00000085411	22.96208398	0.540262313	0.271365735	1.990901002	0.046491772	0.565535773	1
ENSMUSG00000038264	2212.13752	-0.150133682	0.075436566	-1.990197722	0.046569159	0.565535773	1
ENSMUSG00000028792	2011.436251	-0.116204412	0.058392943	-1.990042032	0.046586306	0.565535773	1
ENSMUSG00000026885	96.45111214	-0.370526315	0.186195574	-1.989984548	0.046592638	0.565535773	1
ENSMUSG00000085156	121.9091832	-0.262711398	0.132031697	-1.989760064	0.046617373	0.565535773	1
ENSMUSG00000059409	1099.638559	0.101263996	0.050895074	1.989662008	0.046628181	0.565535773	1
ENSMUSG00000033278	794.4372183	-0.19785228	0.099447902	-1.989506825	0.046645289	0.565535773	1
ENSMUSG00000024424	240.1642557	0.204067649	0.102619906	1.988577627	0.046747843	0.565642529	1
ENSMUSG00000021754	1221.889744	0.097926776	0.049247486	1.988462448	0.046760568	0.565642529	1
ENSMUSG00000041608	19.52420924	0.645660552	0.324780476	1.987990661	0.046812723	0.565642529	1
ENSMUSG00000028278	853.95687	0.125719509	0.063250019	1.987659626	0.046849347	0.565642529	1
ENSMUSG00000095990	299.5086784	0.162918031	0.081979594	1.987299804	0.046889183	0.565642529	1
ENSMUSG00000031781	720.652142	-0.113976623	0.057358786	-1.987082201	0.046913288	0.565642529	1
ENSMUSG00000074766	220.4416883	-0.250694963	0.126169804	-1.986964822	0.046926295	0.565642529	1
ENSMUSG00000015659	184.9661151	0.159486119	0.08027886	1.986651505	0.046961029	0.565642529	1
ENSMUSG00000055839	4594.788691	-0.112308673	0.056558908	-1.985693804	0.047067333	0.566460161	1
ENSMUSG00000019872	494.2317128	-0.185576433	0.093515716	-1.984441125	0.047206685	0.566805395	1
ENSMUSG00000091515	25.27157434	-0.385365816	0.194198533	-1.984390976	0.047212271	0.566805395	1
ENSMUSG00000003308	1158.061807	-0.125372385	0.063181347	-1.984325929	0.047219517	0.566805395	1
ENSMUSG00000068323	1047.842155	-0.21890899	0.110353938	-1.983698952	0.047289411	0.566805395	1
ENSMUSG00000068747	681.2535091	-0.180567505	0.091031635	-1.983568725	0.047303939	0.566805395	1
ENSMUSG00000022090	3899.697626	-0.108971975	0.054942981	-1.983364823	0.047326693	0.566805395	1
ENSMUSG00000007656	2108.526952	-0.116992408	0.05901209	-1.9825159	0.04742153	0.567218686	1
ENSMUSG00000007777	489.7232351	-0.12584831	0.063483852	-1.982367274	0.04743815	0.567218686	1
ENSMUSG00000110125	42.47251817	0.422634384	0.213308361	1.981330607	0.04755421	0.567749875	1
ENSMUSG00000106734	119.4064232	0.266386121	0.134451352	1.981282568	0.047559594	0.567749875	1
ENSMUSG00000017144	561.9264149	0.196177284	0.099060055	1.980387401	0.047660015	0.568488346	1
ENSMUSG00000003402	9317.541762	-0.177634845	0.08973762	-1.979491372	0.04776071	0.5692289	1
ENSMUSG00000086389	49.85740921	0.325936647	0.164704895	1.97891293	0.04782581	0.569544362	1
ENSMUSG00000042228	852.2485545	-0.099708059	0.050403259	-1.97820658	0.047905407	0.569796925	1
ENSMUSG00000053192	504.7899897	-0.148960066	0.075306944	-1.978038924	0.047924316	0.569796925	1
ENSMUSG00000047230	99.53829017	0.823318493	0.416346952	1.977481737	0.047987203	0.570084876	1
ENSMUSG00000036109	4296.8773	0.095093038	0.048113794	1.976419445	0.048107291	0.570607834	1
ENSMUSG00000035984	99.05122801	-0.274092225	0.138682033	-1.97640761	0.04810863	0.570607834	1
ENSMUSG00000028683	365.7635008	-0.182207148	0.092216766	-1.975857054	0.048170969	0.570610873	1
ENSMUSG00000020277	1539.015472	-0.102856164	0.052060044	-1.975721802	0.048186294	0.570610873	1
ENSMUSG00000034959	52.49871695	0.307200517	0.15552526	1.975245155	0.048240334	0.570792329	1
ENSMUSG00000029603	4414.56521	-0.172088607	0.087171327	-1.97414234	0.04836556	0.571815119	1
ENSMUSG00000053799	400.5819833	0.128468726	0.065092386	1.973636766	0.04842306	0.572036197	1
ENSMUSG00000103983	124.2122747	0.277079158	0.140472561	1.972478867	0.048554966	0.573135204	1
ENSMUSG00000097561	41.4798079	-0.322209679	0.163433979	-1.971497494	0.048666999	0.573998058	1
ENSMUSG00000021877	10705.84151	-0.082967115	0.042099309	-1.970747641	0.048752748	0.574549774	1
ENSMUSG00000106438	34.8475321	-0.572440568	0.290650463	-1.969515419	0.048893934	0.575343679	1
ENSMUSG00000024579	129.2337615	-0.228285641	0.115911718	-1.969478546	0.048898164	0.575343679	1
ENSMUSG00000020493	66.78927056	0.380294929	0.193156383	1.968844741	0.048970923	0.575740282	1
ENSMUSG00000071644	14939.71135	-0.128801786	0.065440632	-1.968223464	0.049042332	0.576120395	1
ENSMUSG00000026851	1020.182826	-0.099512297	0.050602174	-1.966561688	0.049233764	0.576908063	1
ENSMUSG00000053508	23.20776512	0.461128608	0.234484978	1.966559276	0.049234042	0.576908063	1
ENSMUSG00000019312	111.7128005	0.263072181	0.133784549	1.966386878	0.049253938	0.576908063	1
ENSMUSG00000021591	549.8019067	0.122589673	0.062345888	1.966283204	0.049265906	0.576908063	1
ENSMUSG00000046056	8440.961204	-0.127913594	0.065094395	-1.965047758	0.04940871	0.577701869	1
ENSMUSG00000099759	99.36931437	-0.249273272	0.126886242	-1.964541376	0.049467343	0.577701869	1
ENSMUSG00000028651	381.185525	-0.142887784	0.072746775	-1.964180329	0.049509183	0.577701869	1
ENSMUSG00000020948	785.453638	0.100722072	0.051279842	1.964165026	0.049510957	0.577701869	1
ENSMUSG00000096940	24.70382521	-0.447678047	0.227941505	-1.964004084	0.049529618	0.577701869	1
ENSMUSG00000044676	45.88077503	0.306290705	0.155980876	1.963642671	0.049571545	0.577733827	1
ENSMUSG00000073779	105.6776043	-0.390728672	0.199036113	-1.963104418	0.049634042	0.578005281	1
ENSMUSG00000025783	54.3087754	0.331946226	0.169121689	1.962765558	0.049673421	0.578007303	1
ENSMUSG00000056612	2753.476705	-0.156569278	0.079801044	-1.961995373	0.049763023	0.578593254	1
ENSMUSG00000028567	3288.770502	-0.084734438	0.043198157	-1.961529017	0.049817344	0.578753267	1
ENSMUSG00000034758	102.3197088	0.241168502	0.122969651	1.961203426	0.049855297	0.578753267	1
ENSMUSG00000070031	42.58313938	0.272738668	0.139133906	1.960260276	0.049965376	0.57957478	1
ENSMUSG00000040688	623.0129809	-0.162479954	0.082929709	-1.95924906	0.050083626	0.579881323	1
ENSMUSG00000032712	961.1539461	0.151939983	0.077587062	1.958315977	0.050192947	0.579881323	1
ENSMUSG00000026942	564.6011114	-0.126325537	0.064516713	-1.958028094	0.050226716	0.579881323	1
ENSMUSG00000061048	8779.509197	-0.100672198	0.051433618	-1.957322885	0.050309519	0.579881323	1
ENSMUSG00000034707	27285.79998	-0.268389746	0.137120991	-1.957320641	0.050309782	0.579881323	1
ENSMUSG00000054836	183.8987929	-0.201005672	0.102721828	-1.956796087	0.050371447	0.579881323	1
ENSMUSG00000032044	719.1077814	-0.118946445	0.060791352	-1.95663431	0.050390478	0.579881323	1
ENSMUSG00000022652	36.02371233	-0.325848209	0.166565733	-1.956273981	0.050432888	0.579881323	1
ENSMUSG00000031090	127.9193262	-0.179196763	0.091604529	-1.956199829	0.050441619	0.579881323	1
ENSMUSG00000004100	882.783641	-0.144134811	0.073701186	-1.955664756	0.050504659	0.579881323	1
ENSMUSG00000051703	161.7351855	0.220045719	0.112534315	1.95536551	0.050539944	0.579881323	1
ENSMUSG00000032557	2976.032828	-0.098143261	0.050191865	-1.95536189	0.050540371	0.579881323	1
ENSMUSG00000007682	48.77838956	0.557281233	0.285007268	1.955322878	0.050544972	0.579881323	1
ENSMUSG00000072568	59.10182594	0.339842186	0.173807588	1.95527819	0.050550244	0.579881323	1
ENSMUSG00000034312	2754.783731	0.197909921	0.101232136	1.955010817	0.050581794	0.579881323	1
ENSMUSG00000041057	1468.625417	-0.103540894	0.052985115	-1.954150604	0.050683409	0.580118122	1
ENSMUSG00000021910	5252.082395	0.161684559	0.082756008	1.953750113	0.050730777	0.580118122	1
ENSMUSG00000035451	24.4165617	0.403974534	0.206794322	1.953508825	0.050759333	0.580118122	1
ENSMUSG00000069633	169.4072995	-0.201624858	0.103228384	-1.953192052	0.050796842	0.580118122	1
ENSMUSG00000020375	630.5518016	-0.091217073	0.046702013	-1.953172213	0.050799193	0.580118122	1
ENSMUSG00000042684	609.0037033	0.336460366	0.172357588	1.952106484	0.050925564	0.581111133	1
ENSMUSG00000027668	2464.3109	0.101106023	0.051808983	1.9515153	0.050995778	0.581462301	1
ENSMUSG00000002963	965.8463797	-0.10622556	0.054453406	-1.9507606	0.051085531	0.581993099	1
ENSMUSG00000029767	20739.80428	-0.099241346	0.050893956	-1.949963312	0.051180492	0.581993099	1
ENSMUSG00000115709	108.0368714	-0.253973713	0.130260007	-1.949744356	0.051206597	0.581993099	1
ENSMUSG00000044712	163.2271228	0.234156548	0.120106961	1.949566841	0.051227769	0.581993099	1
ENSMUSG00000024911	920.4582762	-0.103339618	0.053009172	-1.94946675	0.05123971	0.581993099	1
ENSMUSG00000039183	1390.854008	-0.096341438	0.049442658	-1.948548905	0.051349319	0.582652754	1
ENSMUSG00000009894	1784.200342	-0.103568496	0.053164676	-1.948069721	0.051406621	0.582652754	1
ENSMUSG00000038650	6244.603929	-0.113899411	0.058470271	-1.947988418	0.051416349	0.582652754	1
ENSMUSG00000031304	780.5130241	-0.175574873	0.090221646	-1.94603934	0.051650014	0.584739528	1
ENSMUSG00000035274	46.37883075	-0.299258479	0.153797834	-1.945791241	0.051679821	0.584739528	1
ENSMUSG00000092035	91659.9983	0.150112964	0.077173803	1.945128502	0.051759514	0.585192115	1
ENSMUSG00000032883	1627.792706	0.079868045	0.041084855	1.943977761	0.051898133	0.585697781	1
ENSMUSG00000042178	334.2177593	0.14972488	0.077025663	1.943831122	0.051915819	0.585697781	1
ENSMUSG00000020525	1288.243275	-0.086637479	0.044574616	-1.94365058	0.051937602	0.585697781	1
ENSMUSG00000084407	48.18573421	-0.275908793	0.141972143	-1.943400923	0.051967736	0.585697781	1
ENSMUSG00000052684	3670.779047	-0.194546147	0.100132478	-1.942887585	0.052029742	0.585697781	1
ENSMUSG00000035152	4208.255038	-0.055645953	0.028644434	-1.942644548	0.05205912	0.585697781	1
ENSMUSG00000022789	2250.610044	0.088755761	0.045702438	1.94203557	0.052132794	0.585697781	1
ENSMUSG00000029186	2560.335936	-0.085536039	0.044046175	-1.941962941	0.052141587	0.585697781	1
ENSMUSG00000035851	1533.545618	0.092617586	0.047696864	1.94179614	0.052161784	0.585697781	1
ENSMUSG00000024969	1975.702553	0.089050509	0.045888709	1.940575609	0.052309775	0.586482725	1
ENSMUSG00000041722	50.75481935	-0.459994747	0.23704721	-1.940519558	0.05231658	0.586482725	1
ENSMUSG00000024507	4360.794276	0.065917538	0.033973982	1.940235862	0.052351032	0.586482725	1
ENSMUSG00000052752	2654.072896	-0.089219901	0.046060822	-1.937001948	0.052745105	0.590448813	1
ENSMUSG00000031505	2096.714441	-0.065594543	0.033885144	-1.935790586	0.052893354	0.591659123	1
ENSMUSG00000000823	885.3157513	0.164131588	0.084840691	1.934585691	0.053041157	0.59286261	1
ENSMUSG00000106623	32.7699023	0.430102022	0.222513057	1.932929367	0.0532449	0.593081638	1
ENSMUSG00000055818	31.44029452	0.404990372	0.209524109	1.932905836	0.053247799	0.593081638	1
ENSMUSG00000113424	168.0312707	-0.286841923	0.148410234	-1.932763774	0.053265305	0.593081638	1
ENSMUSG00000024600	2508.79962	-0.138010043	0.071413233	-1.9325556	0.053290966	0.593081638	1
ENSMUSG00000003813	897.6836346	-0.122235719	0.06325448	-1.932443663	0.053304769	0.593081638	1
ENSMUSG00000112294	172.4053	0.409838961	0.212109156	1.93220778	0.053333865	0.593081638	1
ENSMUSG00000029063	5466.339444	-0.066958253	0.034658253	-1.931956957	0.053364819	0.593081638	1
ENSMUSG00000034825	100.186201	0.237288759	0.122832151	1.931813112	0.053382577	0.593081638	1
ENSMUSG00000019846	1262.42461	-0.258528117	0.133954485	-1.929969844	0.053610574	0.595036555	1
ENSMUSG00000031994	35.70755914	-0.364228518	0.188745022	-1.929738411	0.053639258	0.595036555	1
ENSMUSG00000006299	4906.605798	-0.095747189	0.049635485	-1.929006826	0.053730015	0.595484681	1
ENSMUSG00000003484	156.3644081	-0.240257421	0.124565624	-1.928761832	0.053760436	0.595484681	1
ENSMUSG00000041168	2102.483975	-0.096638593	0.050114585	-1.928352665	0.053811275	0.595503075	1
ENSMUSG00000061356	148.5836935	-0.236168056	0.12248755	-1.928098454	0.053842881	0.595503075	1
ENSMUSG00000024620	2154.842336	0.178573787	0.092686886	1.926634889	0.054025148	0.596036986	1
ENSMUSG00000087231	30.91568615	0.408469321	0.212027149	1.926495373	0.054042549	0.596036986	1
ENSMUSG00000028309	1465.767463	0.098199929	0.050988959	1.925905745	0.054116144	0.596036986	1
ENSMUSG00000041236	1460.751347	0.072690295	0.03775051	1.925544749	0.054161243	0.596036986	1
ENSMUSG00000038803	430.5514055	-0.204110337	0.106002905	-1.925516439	0.054164781	0.596036986	1
ENSMUSG00000024335	6345.870014	-0.059916806	0.03112844	-1.9248252	0.05425123	0.596036986	1
ENSMUSG00000042747	2976.244244	-0.104886395	0.054496058	-1.924660216	0.054271881	0.596036986	1
ENSMUSG00000036298	67.45421801	-0.228559803	0.118755558	-1.924624042	0.054276409	0.596036986	1
ENSMUSG00000038422	102.5233551	-0.284960418	0.148131084	-1.923704397	0.054391647	0.596036986	1
ENSMUSG00000028453	177.9690699	-0.151364382	0.0786863	-1.923643409	0.054399296	0.596036986	1
ENSMUSG00000002580	126.1214281	-0.288228965	0.14983831	-1.923599945	0.054404748	0.596036986	1
ENSMUSG00000034456	129.9228418	0.238003053	0.123733793	1.923508904	0.054416169	0.596036986	1
ENSMUSG00000004393	1221.972879	-0.111808603	0.05812755	-1.923504472	0.054416725	0.596036986	1
ENSMUSG00000039546	22.37006368	-0.634785734	0.330153606	-1.922698171	0.054517967	0.59669038	1
ENSMUSG00000060678	42.63885298	0.370111047	0.192556396	1.922091678	0.054594223	0.59669038	1
ENSMUSG00000074577	623.7623513	0.256378356	0.133395911	1.921935648	0.054613856	0.59669038	1
ENSMUSG00000040462	4176.136271	-0.200349361	0.104276183	-1.921333852	0.054689632	0.59669038	1
ENSMUSG00000030188	124.6266364	-0.230062088	0.119743256	-1.921294736	0.05469456	0.59669038	1
ENSMUSG00000037921	109.8952241	0.268725984	0.139898556	1.920863176	0.054748959	0.59669038	1
ENSMUSG00000033585	544.609654	-0.214055365	0.111442006	-1.920778102	0.054759688	0.59669038	1
ENSMUSG00000038812	931.0495564	-0.141537171	0.073729458	-1.919682789	0.054897979	0.596935996	1
ENSMUSG00000093672	21.45317189	0.448821591	0.2338163	1.919547912	0.054915029	0.596935996	1
ENSMUSG00000096780	179.9663406	0.227909131	0.118733011	1.919509404	0.054919897	0.596935996	1
ENSMUSG00000067288	4397.892594	-0.21503573	0.112046622	-1.919162989	0.05496371	0.596935996	1
ENSMUSG00000038763	28.42333671	0.465440657	0.242565212	1.918826913	0.055006243	0.596935996	1
ENSMUSG00000097885	76.6426081	0.216432501	0.112808477	1.918583661	0.055037045	0.596935996	1
ENSMUSG00000038982	588.2305184	-0.097807735	0.050985136	-1.918357823	0.055065655	0.596935996	1
ENSMUSG00000039768	1334.865417	-0.067096145	0.034997879	-1.917148902	0.055219017	0.597452779	1
ENSMUSG00000014867	12535.29117	-0.107728095	0.05620308	-1.916764964	0.055267798	0.597452779	1
ENSMUSG00000001521	276.6387029	-0.13728019	0.071637998	-1.916304096	0.0553264	0.597452779	1
ENSMUSG00000027030	1875.466826	-0.093821927	0.048963627	-1.916155582	0.055345295	0.597452779	1
ENSMUSG00000063888	3032.423584	-0.105476247	0.055047922	-1.916080441	0.055354858	0.597452779	1
ENSMUSG00000028988	3458.409834	-0.121656572	0.063492834	-1.916067739	0.055356474	0.597452779	1
ENSMUSG00000086040	478.4864287	0.138755315	0.072445685	1.915301309	0.055454089	0.598068494	1
ENSMUSG00000020917	4451.360599	-0.085803742	0.044825669	-1.914165314	0.055599036	0.59901769	1
ENSMUSG00000032898	4003.443537	0.071374108	0.037291741	1.913938767	0.05562798	0.59901769	1
ENSMUSG00000039242	1400.865178	-0.173383509	0.09060323	-1.913657036	0.055663992	0.59901769	1
ENSMUSG00000050890	478.5029988	-0.127542105	0.066665716	-1.913158874	0.055727717	0.59926603	1
ENSMUSG00000003546	1434.836751	0.094064807	0.04920172	1.911819484	0.055899352	0.600673575	1
ENSMUSG00000024043	1526.348592	0.0820919	0.042957176	1.911017129	0.05600238	0.60106417	1
ENSMUSG00000067367	512.2091532	-0.126246667	0.066076255	-1.910620796	0.05605333	0.60106417	1
ENSMUSG00000032932	5778.52707	-0.122910079	0.064331143	-1.91058441	0.056058009	0.60106417	1
ENSMUSG00000028914	799.2013879	-0.104010019	0.054471897	-1.909425339	0.056207245	0.601813729	1
ENSMUSG00000006390	2651.838871	-0.147828191	0.077439257	-1.908956725	0.056267674	0.601813729	1
ENSMUSG00000028049	607.6589584	-0.111089078	0.058203062	-1.908646644	0.05630769	0.601813729	1
ENSMUSG00000032220	2859.126892	-0.069903841	0.036628905	-1.908433821	0.056335169	0.601813729	1
ENSMUSG00000010660	1097.03001	-0.1169733	0.061293605	-1.90840953	0.056338306	0.601813729	1
ENSMUSG00000078867	106.0657502	-0.292665262	0.153380997	-1.908093354	0.056379152	0.601813729	1
ENSMUSG00000040312	56.85359804	0.286972404	0.150434641	1.90762182	0.056440113	0.601813729	1
ENSMUSG00000056069	686.4851305	0.148211285	0.077702407	1.907422072	0.056465953	0.601813729	1
ENSMUSG00000036097	2767.637841	0.087262271	0.045755582	1.907139377	0.056502541	0.601813729	1
ENSMUSG00000032715	636.2205057	-0.477133345	0.250219914	-1.906856005	0.056539237	0.601813729	1
ENSMUSG00000030058	3642.681545	-0.077331827	0.040560813	-1.906565007	0.05657694	0.601813729	1
ENSMUSG00000032458	7536.839659	-0.117224332	0.06152814	-1.905214953	0.056752135	0.602721075	1
ENSMUSG00000056091	622.1890507	0.127703509	0.067028759	1.905204724	0.056753464	0.602721075	1
ENSMUSG00000086712	42.99977668	0.363293755	0.190709091	1.904962961	0.056784886	0.602721075	1
ENSMUSG00000007817	3012.210947	0.196725853	0.103301967	1.904376641	0.056861149	0.602808493	1
ENSMUSG00000058600	1899.814173	-0.167095037	0.087770769	-1.903766351	0.056940621	0.602808493	1
ENSMUSG00000028047	49.63546749	0.339368132	0.178269387	1.903681492	0.056951678	0.602808493	1
ENSMUSG00000038736	871.2081602	-0.121840967	0.064012735	-1.903386356	0.05699015	0.602808493	1
ENSMUSG00000020263	1676.225677	0.15878363	0.083424141	1.903329524	0.056997561	0.602808493	1
ENSMUSG00000043510	453.0989592	-0.176734882	0.09289807	-1.902460206	0.057111017	0.603012101	1
ENSMUSG00000000811	89.51712734	-0.212419295	0.111680613	-1.902024799	0.057167913	0.603012101	1
ENSMUSG00000058806	109.9909996	0.207121128	0.108920289	1.901584449	0.057225503	0.603012101	1
ENSMUSG00000017400	220.1564438	0.298150609	0.156793097	1.90155443	0.05722943	0.603012101	1
ENSMUSG00000032105	152.1875341	0.234094333	0.123108499	1.901528604	0.05723281	0.603012101	1
ENSMUSG00000029401	1508.059855	-0.114565011	0.060262654	-1.901094668	0.057289614	0.603012101	1
ENSMUSG00000058239	952.1220923	-0.093210689	0.04903267	-1.900991517	0.057303124	0.603012101	1
ENSMUSG00000073460	47.95516243	-0.314139828	0.165329938	-1.900078302	0.057422845	0.603840941	1
ENSMUSG00000028590	34.29824657	-0.486887056	0.256302032	-1.899661317	0.05747758	0.603985716	1
ENSMUSG00000024357	2459.218359	-0.279766462	0.147306309	-1.899215747	0.057536115	0.604170189	1
ENSMUSG00000017837	1562.097874	-0.090106104	0.047459574	-1.898586447	0.057618872	0.60460856	1
ENSMUSG00000095123	371.0567185	0.228424763	0.120388515	1.89739664	0.057775609	0.605822049	1
ENSMUSG00000020076	3393.254456	-0.068965886	0.036353975	-1.897065906	0.05781924	0.605848656	1
ENSMUSG00000031831	25.73204386	0.368327523	0.194205442	1.896587029	0.057882464	0.606080372	1
ENSMUSG00000021255	137.6261175	-0.309606855	0.163291358	-1.896039436	0.05795483	0.606407424	1
ENSMUSG00000027173	73.74645731	0.32948732	0.173828694	1.895471411	0.058029976	0.606763073	1
ENSMUSG00000034652	198.116442	-0.154240194	0.081402804	-1.894777415	0.058121897	0.60700015	1
ENSMUSG00000097680	19.08441918	0.504040774	0.26604163	1.894593618	0.058146261	0.60700015	1
ENSMUSG00000030681	4063.857744	-0.082442335	0.043519701	-1.894368114	0.058176166	0.60700015	1
ENSMUSG00000040220	319.5148549	0.145418087	0.07681561	1.893079889	0.058347246	0.608354633	1
ENSMUSG00000034275	36.43720897	-0.496567227	0.262444481	-1.892084855	0.058479676	0.608676837	1
ENSMUSG00000000214	31.97247642	-0.615189929	0.325140807	-1.892072341	0.058481343	0.608676837	1
ENSMUSG00000022721	1172.042652	-0.077533078	0.040981221	-1.891917256	0.058502006	0.608676837	1
ENSMUSG00000026646	504.1293055	-0.244705742	0.129419754	-1.890791284	0.058652211	0.609469768	1
ENSMUSG00000087701	33.01511131	-0.380723064	0.201363399	-1.890726248	0.058660897	0.609469768	1
ENSMUSG00000036078	569.929866	-0.161952923	0.085689973	-1.88998686	0.058759717	0.609542574	1
ENSMUSG00000075702	1366.510509	-0.129431368	0.068487515	-1.889853471	0.05877756	0.609542574	1
ENSMUSG00000049299	809.2629365	-0.119887979	0.063444764	-1.889643393	0.05880567	0.609542574	1
ENSMUSG00000071001	507.3579433	-0.14886504	0.078793852	-1.889297647	0.058851957	0.609542574	1
ENSMUSG00000045282	45.9995099	0.286641773	0.151732288	1.889128392	0.058874627	0.609542574	1
ENSMUSG00000060206	95.36105435	0.345434499	0.182966109	1.88796986	0.059029997	0.610722276	1
ENSMUSG00000020682	1337.686045	-0.145468089	0.077081385	-1.887201287	0.059133257	0.611015926	1
ENSMUSG00000033004	1819.623987	0.239431942	0.126875444	1.887141703	0.059141269	0.611015926	1
ENSMUSG00000025261	4082.128665	0.187951409	0.099617707	1.886726916	0.059197065	0.611164101	1
ENSMUSG00000032380	2382.222668	-0.171444699	0.090901695	-1.886045137	0.059288872	0.611636498	1
ENSMUSG00000021327	1096.763972	0.087026006	0.046149145	1.885755533	0.059327906	0.611636498	1
ENSMUSG00000032763	2348.683457	-0.118735878	0.06297437	-1.885463548	0.059367281	0.611636498	1
ENSMUSG00000030611	292.7864848	-0.194420054	0.103163403	-1.884583565	0.059486083	0.61209234	1
ENSMUSG00000026222	181.2593524	0.199341054	0.105778112	1.884520817	0.059494562	0.61209234	1
ENSMUSG00000001424	5822.213662	-0.100636357	0.053422114	-1.883795849	0.059592595	0.612673384	1
ENSMUSG00000034858	1047.002471	0.183098247	0.097225949	1.883224061	0.05967001	0.613041778	1
ENSMUSG00000052271	1468.364737	-0.112814325	0.059925402	-1.882579364	0.059757395	0.613176663	1
ENSMUSG00000031835	4036.457073	-0.079037008	0.041984828	-1.882513559	0.059766321	0.613176663	1
ENSMUSG00000078870	157.4796153	-0.269038403	0.143020882	-1.88111274	0.059956584	0.614700919	1
ENSMUSG00000052298	9135.082232	-0.130113059	0.069208569	-1.880013711	0.060106209	0.615233378	1
ENSMUSG00000032217	1654.834497	0.089401112	0.047558934	1.879796373	0.060135835	0.615233378	1
ENSMUSG00000093594	102.52607	-0.280003199	0.148981136	-1.879454044	0.060182523	0.615233378	1
ENSMUSG00000032717	2698.02664	-0.218407421	0.116208652	-1.879442	0.060184166	0.615233378	1
ENSMUSG00000001783	1974.273558	-0.075776396	0.04032375	-1.87920013	0.060217172	0.615233378	1
ENSMUSG00000073027	1401.841506	0.133497922	0.071065661	1.878515163	0.060310725	0.6153561	1
ENSMUSG00000037035	11542.42113	-0.193071741	0.102782998	-1.878440451	0.060320936	0.6153561	1
ENSMUSG00000066456	48.75046893	0.274997067	0.146444975	1.877818391	0.060406013	0.6153561	1
ENSMUSG00000074218	155.7343505	-0.240619124	0.128167802	-1.877375748	0.060466613	0.6153561	1
ENSMUSG00000028132	36.001286	0.370503833	0.197360439	1.877295345	0.060477626	0.6153561	1
ENSMUSG00000050640	46.81483232	0.344501982	0.183590206	1.876472545	0.060590421	0.6153561	1
ENSMUSG00000062551	1871.504943	-0.387556733	0.206535886	-1.876461956	0.060591874	0.6153561	1
ENSMUSG00000022508	456.1019289	0.144279586	0.076920592	1.875695212	0.060697144	0.6153561	1
ENSMUSG00000022898	3309.734371	-0.114943406	0.061283051	-1.875614951	0.060708172	0.6153561	1
ENSMUSG00000029188	821.0737026	0.249495303	0.133023991	1.875566215	0.060714869	0.6153561	1
ENSMUSG00000031521	1062.688249	-0.120402036	0.064199368	-1.875439591	0.060732273	0.6153561	1
ENSMUSG00000061859	1512.187213	0.162773925	0.086846979	1.874261231	0.060894428	0.6153561	1
ENSMUSG00000021567	37.62009253	-0.291732001	0.155656923	-1.874198685	0.060903045	0.6153561	1
ENSMUSG00000022685	2333.387752	-0.087167892	0.046518067	-1.873850279	0.060951064	0.6153561	1
ENSMUSG00000040325	930.048645	-0.093214349	0.049746779	-1.873776569	0.060961227	0.6153561	1
ENSMUSG00000017446	6370.10539	-0.203838318	0.108791335	-1.873663172	0.060976865	0.6153561	1
ENSMUSG00000037280	2822.892687	-0.266618118	0.142297958	-1.873660892	0.060977179	0.6153561	1
ENSMUSG00000036019	47.70833394	0.300732168	0.160528096	1.873392736	0.061014172	0.6153561	1
ENSMUSG00000031458	295.1269706	-0.139036796	0.074218888	-1.873334404	0.061022222	0.6153561	1
ENSMUSG00000048583	1778.420124	0.191269562	0.102150624	1.872426762	0.061147585	0.615554379	1
ENSMUSG00000033688	343.9233925	0.292370461	0.156156421	1.872292279	0.061166178	0.615554379	1
ENSMUSG00000028559	3058.566198	0.076597011	0.040910971	1.872285315	0.061167141	0.615554379	1
ENSMUSG00000039720	110.4010531	-0.210301816	0.112354874	-1.871764067	0.061239252	0.615695892	1
ENSMUSG00000034480	612.7474803	0.155830998	0.083261733	1.871580038	0.061264727	0.615695892	1
ENSMUSG00000034220	6425.39714	-0.172151193	0.092023875	-1.870723152	0.061383464	0.616033	1
ENSMUSG00000073409	333.1139073	0.353457557	0.188951797	1.870622893	0.061397369	0.616033	1
ENSMUSG00000025464	183.0054988	-0.184280907	0.098535397	-1.870200084	0.061456038	0.616033	1
ENSMUSG00000067771	133.6222516	-0.157015304	0.083959451	-1.870132573	0.06146541	0.616033	1
ENSMUSG00000036534	2120.735969	-0.057533717	0.030773719	-1.869573092	0.061543125	0.616392859	1
ENSMUSG00000087687	377.1130743	-0.216848725	0.116033584	-1.868844503	0.061644451	0.616988557	1
ENSMUSG00000002012	110.7353379	0.2597354	0.139045666	1.867986305	0.06176398	0.617154579	1
ENSMUSG00000045822	550.3857652	-0.126077092	0.067515217	-1.867387792	0.061847453	0.617154579	1
ENSMUSG00000021610	5156.772619	-0.072061266	0.038590886	-1.867313056	0.061857883	0.617154579	1
ENSMUSG00000049723	986.8838694	0.42783394	0.229135398	1.867166503	0.06187834	0.617154579	1
ENSMUSG00000071203	36.10956452	0.377793338	0.202350261	1.867026685	0.061897861	0.617154579	1
ENSMUSG00000038201	37.48879276	-0.43903348	0.23516409	-1.866923985	0.061912204	0.617154579	1
ENSMUSG00000006235	397.5674645	-0.294630871	0.157879621	-1.866174174	0.062017001	0.61731507	1
ENSMUSG00000037966	4088.727195	-0.116681795	0.062526185	-1.866126885	0.062023615	0.61731507	1
ENSMUSG00000018648	216.1235941	0.224293976	0.120206196	1.865910278	0.062053919	0.61731507	1
ENSMUSG00000020376	770.0134193	0.169996972	0.09114349	1.865157596	0.062159317	0.617931429	1
ENSMUSG00000109231	38.33575692	0.376473734	0.201876722	1.864869459	0.062199704	0.617931429	1
ENSMUSG00000030319	837.2482541	0.151038037	0.081008814	1.864464233	0.06225654	0.618079574	1
ENSMUSG00000030619	1364.371266	-0.087959856	0.047193008	-1.863832351	0.062345251	0.618543767	1
ENSMUSG00000040888	733.5203782	-0.118011889	0.063336155	-1.863262597	0.06242533	0.618808109	1
ENSMUSG00000020689	6611.704024	-0.117333341	0.062985982	-1.862848481	0.062483587	0.618808109	1
ENSMUSG00000002799	887.2819364	0.219201361	0.117704285	1.862305709	0.062560011	0.618808109	1
ENSMUSG00000086965	25.33694697	0.404063834	0.216970976	1.862294406	0.062561604	0.618808109	1
ENSMUSG00000048285	3523.135082	-0.086281997	0.046334578	-1.862151346	0.06258176	0.618808109	1
ENSMUSG00000054676	1255.622668	-0.089243439	0.047942707	-1.861460134	0.062679225	0.619356447	1
ENSMUSG00000087594	34.80818218	0.363577941	0.195508124	1.859656439	0.062934149	0.621458912	1
ENSMUSG00000073400	91.4433198	-0.305046297	0.164073816	-1.859201574	0.062998572	0.621557476	1
ENSMUSG00000018500	191.9900803	-0.198688142	0.106901192	-1.858614836	0.063081753	0.621557476	1
ENSMUSG00000024521	416.3278054	0.17244072	0.092793591	1.858325762	0.063122768	0.621557476	1
ENSMUSG00000018659	1609.248232	-0.120836743	0.065024544	-1.858325102	0.063122861	0.621557476	1
ENSMUSG00000040236	711.8098301	-0.118585102	0.063820651	-1.858099205	0.063154928	0.621557476	1
ENSMUSG00000029482	1176.525863	-0.078616745	0.042348862	-1.8564075	0.063395497	0.623508876	1
ENSMUSG00000005447	899.7496882	-0.17215724	0.092806682	-1.855009107	0.063594926	0.62505333	1
ENSMUSG00000028669	2163.709111	-0.100035663	0.053955165	-1.85405166	0.063731769	0.625322809	1
ENSMUSG00000030683	37.14225981	-0.372769222	0.20108164	-1.85382028	0.063764876	0.625322809	1
ENSMUSG00000030268	2433.939531	-0.11501647	0.062052497	-1.853534924	0.063805725	0.625322809	1
ENSMUSG00000054920	369.083974	-0.094563046	0.051028389	-1.853145811	0.063861462	0.625322809	1
ENSMUSG00000073609	258.2168209	0.117030406	0.063159696	1.852928576	0.063892597	0.625322809	1
ENSMUSG00000018427	1306.998824	-0.144199157	0.077844828	-1.852392273	0.063969514	0.625322809	1
ENSMUSG00000038080	1600.597215	0.101646857	0.054878644	1.852211516	0.063995456	0.625322809	1
ENSMUSG00000108034	21.14077952	-0.41051071	0.221675888	-1.851850982	0.064047224	0.625322809	1
ENSMUSG00000038481	1120.691093	0.129612533	0.069992194	1.851814118	0.06405252	0.625322809	1
ENSMUSG00000033386	259.9536589	0.161668213	0.087314876	1.851554058	0.064089885	0.625322809	1
ENSMUSG00000025825	1026.988773	-0.112285476	0.060659124	-1.851089651	0.064156657	0.625322809	1
ENSMUSG00000034205	564.244203	0.200285087	0.108200662	1.851052326	0.064162026	0.625322809	1
ENSMUSG00000079557	2072.980075	-0.091198476	0.049270615	-1.850970916	0.064173737	0.625322809	1
ENSMUSG00000024066	2118.310369	0.153290301	0.082834979	1.85055037	0.064234265	0.62549919	1
ENSMUSG00000026311	830.6181527	-0.099819751	0.053986039	-1.848991941	0.064458976	0.626837913	1
ENSMUSG00000038375	2078.880763	0.129542334	0.070074762	1.848630392	0.064511201	0.626837913	1
ENSMUSG00000026659	132.6258213	-0.19328264	0.104563038	-1.84847957	0.064532997	0.626837913	1
ENSMUSG00000043924	1489.646985	-0.160232213	0.086686541	-1.848409361	0.064543145	0.626837913	1
ENSMUSG00000064039	4778.706043	-0.127122892	0.068784809	-1.848124524	0.064584331	0.626837913	1
ENSMUSG00000031065	3495.924021	0.109341865	0.059181017	1.847583413	0.064662631	0.62718498	1
ENSMUSG00000070427	69.97966836	0.198279354	0.107423981	1.845764343	0.06492643	0.628416022	1
ENSMUSG00000025558	2850.255403	0.146550863	0.079426825	1.845105382	0.065022211	0.628416022	1
ENSMUSG00000021051	1341.71266	-0.0766	0.041519352	-1.844922801	0.065048769	0.628416022	1
ENSMUSG00000026925	333.8563296	0.124088736	0.06726913	1.844660928	0.065086878	0.628416022	1
ENSMUSG00000045038	1414.824359	0.094281491	0.051114905	1.844500959	0.065110166	0.628416022	1
ENSMUSG00000062054	1152.66269	0.109935619	0.059611508	1.844201281	0.065153812	0.628416022	1
ENSMUSG00000032089	203.3186988	-0.245365953	0.133057176	-1.844064034	0.065173809	0.628416022	1
ENSMUSG00000030498	41.37527234	0.268876189	0.145820438	1.843885478	0.065199832	0.628416022	1
ENSMUSG00000042428	222.5873369	0.293824042	0.15936509	1.843716477	0.06522447	0.628416022	1
ENSMUSG00000028062	1212.207675	-0.118231508	0.064128995	-1.843651347	0.065233968	0.628416022	1
ENSMUSG00000070798	48278.49098	-0.226793309	0.123024311	-1.843483676	0.065258423	0.628416022	1
ENSMUSG00000011257	3157.74048	-0.089864145	0.048767137	-1.842719309	0.065370003	0.62861514	1
ENSMUSG00000021975	446.7732031	0.104976945	0.056978373	1.842399844	0.065416685	0.62861514	1
ENSMUSG00000040548	5045.041656	-0.081730706	0.044365572	-1.842210128	0.06544442	0.62861514	1
ENSMUSG00000020186	985.3859001	0.109187073	0.059273199	1.84209853	0.065460739	0.62861514	1
ENSMUSG00000015092	4261.26169	-0.099282017	0.053911357	-1.841578892	0.065536771	0.62861514	1
ENSMUSG00000058147	114.6705872	-0.386323393	0.209800455	-1.841384913	0.065565172	0.62861514	1
ENSMUSG00000078921	24.60382543	0.492633798	0.267546693	1.841300271	0.065577568	0.62861514	1
ENSMUSG00000022378	3105.313546	-0.105644567	0.057390931	-1.840788519	0.065652556	0.628789699	1
ENSMUSG00000108659	53.74042761	-0.324318484	0.176222005	-1.840397195	0.065709945	0.628789699	1
ENSMUSG00000032925	55.77916952	0.367780404	0.199862011	1.840171638	0.065743042	0.628789699	1
ENSMUSG00000022971	676.8646825	-0.13569552	0.073747058	-1.840012662	0.065766378	0.628789699	1
ENSMUSG00000024921	1074.004943	0.12585743	0.068435059	1.839078271	0.065903674	0.62895172	1
ENSMUSG00000031266	4738.05123	-0.116333082	0.063275892	-1.838505592	0.065987939	0.62895172	1
ENSMUSG00000074415	47.02658714	0.319342604	0.173721259	1.838247114	0.066026	0.62895172	1
ENSMUSG00000024429	3145.857624	-0.148210843	0.080639211	-1.837950059	0.066069765	0.62895172	1
ENSMUSG00000020444	1516.392791	-0.095873022	0.052170117	-1.83769996	0.06610663	0.62895172	1
ENSMUSG00000044968	200.3135892	-0.185355704	0.100865565	-1.837650981	0.066113851	0.62895172	1
ENSMUSG00000037270	2349.623164	0.176580455	0.096093913	1.8375821	0.066124009	0.62895172	1
ENSMUSG00000044148	983.4937454	0.107627405	0.058585527	1.83709888	0.066195299	0.62895172	1
ENSMUSG00000049680	2607.529691	-0.152147176	0.08285219	-1.836368791	0.066303132	0.62895172	1
ENSMUSG00000098050	24.65307857	0.373923262	0.203649223	1.836114359	0.066340745	0.62895172	1
ENSMUSG00000029217	1410.699758	0.104930444	0.057154756	1.835900488	0.066372375	0.62895172	1
ENSMUSG00000017868	1496.931942	0.119564767	0.065126051	1.835897709	0.066372787	0.62895172	1
ENSMUSG00000064127	681.9817887	0.123367808	0.067216982	1.835366671	0.066451379	0.62895172	1
ENSMUSG00000002372	2164.635315	-0.078561045	0.042812373	-1.835007963	0.06650451	0.62895172	1
ENSMUSG00000006200	20894.91212	0.115291916	0.062834897	1.834838943	0.066529557	0.62895172	1
ENSMUSG00000041954	43.57583148	-0.384832912	0.209740002	-1.834809328	0.066533946	0.62895172	1
ENSMUSG00000024534	24.75965498	0.384959441	0.209831971	1.834608136	0.066563772	0.62895172	1
ENSMUSG00000073940	13050.77829	-0.274248446	0.149522466	-1.834162142	0.066629929	0.62895172	1
ENSMUSG00000059995	2052.629523	-0.051740973	0.028210013	-1.834135032	0.066633952	0.62895172	1
ENSMUSG00000083161	33.40788895	-0.865648045	0.472032345	-1.833874422	0.066672637	0.62895172	1
ENSMUSG00000069041	133.0412815	-0.247436645	0.13493093	-1.833802263	0.066683352	0.62895172	1
ENSMUSG00000051853	2107.118579	-0.068998467	0.037631225	-1.83354295	0.066721867	0.62895172	1
ENSMUSG00000019297	1069.668308	-0.08227782	0.044888522	-1.832936733	0.06681198	0.629104098	1
ENSMUSG00000008682	26373.39352	-0.144815978	0.079043134	-1.832113307	0.066934541	0.629104098	1
ENSMUSG00000032482	349.0350564	-0.282671058	0.154297085	-1.83199221	0.066952581	0.629104098	1
ENSMUSG00000050423	518.4547611	0.185940721	0.10153815	1.83123999	0.06706473	0.629104098	1
ENSMUSG00000073542	316.6011123	-0.126399593	0.069027516	-1.831147938	0.067078465	0.629104098	1
ENSMUSG00000021048	684.5648769	-0.09251268	0.050532411	-1.830759285	0.06713648	0.629104098	1
ENSMUSG00000025170	26.16090848	-0.368201402	0.201145473	-1.830522936	0.06717178	0.629104098	1
ENSMUSG00000003068	1838.831443	0.089608534	0.048957307	1.830340342	0.067199062	0.629104098	1
ENSMUSG00000035227	6210.277278	-0.110745361	0.060508971	-1.830230428	0.06721549	0.629104098	1
ENSMUSG00000020564	381.0259726	0.130511973	0.071310684	1.83018822	0.067221799	0.629104098	1
ENSMUSG00000022773	261.3465425	0.244399566	0.13354071	1.830150265	0.067227472	0.629104098	1
ENSMUSG00000038208	291.8233285	-0.149836709	0.081878028	-1.829998997	0.067250089	0.629104098	1
ENSMUSG00000039515	2200.1866	-0.076893488	0.042030808	-1.82945537	0.067331419	0.629407761	1
ENSMUSG00000014039	363.178866	0.154473871	0.084469859	1.828745447	0.067437751	0.629407761	1
ENSMUSG00000113898	28.27207527	0.367372824	0.200919929	1.828453883	0.067481461	0.629407761	1
ENSMUSG00000025329	47.74137342	0.483847829	0.264621511	1.82845237	0.067481688	0.629407761	1
ENSMUSG00000030754	6899.759186	-0.089331029	0.048879198	-1.82758785	0.067611431	0.629407761	1
ENSMUSG00000041997	1404.825668	0.088271913	0.048314152	1.827040527	0.067693676	0.629407761	1
ENSMUSG00000030806	151.5144674	0.249584399	0.136619693	1.826855221	0.067721541	0.629407761	1
ENSMUSG00000028757	22501.08753	-0.131158208	0.071813598	-1.826370092	0.067794534	0.629407761	1
ENSMUSG00000103697	25.31420731	0.440231574	0.241053838	1.826279047	0.06780824	0.629407761	1
ENSMUSG00000079363	223.429288	0.218619573	0.119716548	1.82614331	0.067828678	0.629407761	1
ENSMUSG00000031487	305.9667112	-0.123148485	0.067440913	-1.826020426	0.067847185	0.629407761	1
ENSMUSG00000039200	18.7357004	0.501007141	0.274407156	1.825780159	0.067883383	0.629407761	1
ENSMUSG00000036323	3944.81869	-0.082797933	0.045358005	-1.825431566	0.067935929	0.629407761	1
ENSMUSG00000019158	555.3004236	-0.169687491	0.092961179	-1.825358629	0.067946928	0.629407761	1
ENSMUSG00000032376	782.3828259	0.098725524	0.054103439	1.824755059	0.068038	0.629407761	1
ENSMUSG00000038991	5975.972483	-0.11888479	0.065156974	-1.824590425	0.068062859	0.629407761	1
ENSMUSG00000035824	899.0726245	-0.099043997	0.054304876	-1.823850903	0.068174616	0.629407761	1
ENSMUSG00000032267	214.3005501	0.142116727	0.077923734	1.823792554	0.06818344	0.629407761	1
ENSMUSG00000019851	4497.530207	0.139754259	0.076632268	1.823699901	0.068197454	0.629407761	1
ENSMUSG00000028218	649.2857214	0.127129911	0.069732232	1.823115482	0.068285902	0.629407761	1
ENSMUSG00000032115	18310.34705	-0.151402557	0.083047193	-1.823090599	0.06828967	0.629407761	1
ENSMUSG00000032356	159.3621707	0.253815722	0.139232281	1.822966049	0.068308533	0.629407761	1
ENSMUSG00000027879	5307.380056	-0.085411764	0.046856935	-1.822820103	0.068330642	0.629407761	1
ENSMUSG00000067786	170.0500889	0.230351657	0.126384401	1.822627275	0.068359862	0.629407761	1
ENSMUSG00000030340	195.7736232	0.29213041	0.160282541	1.82259658	0.068364514	0.629407761	1
ENSMUSG00000029446	746.5525272	0.127988	0.070242362	1.822091329	0.068441129	0.629407761	1
ENSMUSG00000027540	904.769136	0.094729584	0.051994932	1.821900342	0.068470108	0.629407761	1
ENSMUSG00000020521	2189.409637	0.053002248	0.029100538	1.821349437	0.068553756	0.629407761	1
ENSMUSG00000037697	537.104585	-0.148624964	0.081614924	-1.821051312	0.068599057	0.629407761	1
ENSMUSG00000021108	2153.659852	0.075859913	0.04165955	1.820948908	0.068614624	0.629407761	1
ENSMUSG00000021111	6699.635981	0.041765601	0.022938307	1.820779544	0.068640375	0.629407761	1
ENSMUSG00000042340	210.4429394	-0.160068321	0.087928669	-1.820433792	0.06869297	0.629407761	1
ENSMUSG00000029713	5382.096313	-0.072604686	0.039885344	-1.820334992	0.068708006	0.629407761	1
ENSMUSG00000037149	1882.305928	-0.059405663	0.032641378	-1.819949586	0.068766683	0.629407761	1
ENSMUSG00000021636	375.058226	-0.104548188	0.057447741	-1.819883364	0.068776769	0.629407761	1
ENSMUSG00000021484	14446.41701	-0.131759017	0.072464129	-1.818265393	0.06902358	0.631066265	1
ENSMUSG00000071176	976.8579765	0.141551364	0.077855284	1.818134316	0.069043606	0.631066265	1
ENSMUSG00000032575	9197.337265	-0.122698719	0.067521746	-1.817173363	0.069190572	0.632017724	1
ENSMUSG00000058267	1017.542451	-0.123707048	0.068118498	-1.816056603	0.06936169	0.632729519	1
ENSMUSG00000020107	1186.519803	-0.080445011	0.044301922	-1.815835681	0.069395582	0.632729519	1
ENSMUSG00000001100	2232.703214	-0.067829919	0.037358281	-1.815659543	0.069422614	0.632729519	1
ENSMUSG00000031879	1100.112623	-0.152605213	0.084054758	-1.815545205	0.069440166	0.632729519	1
ENSMUSG00000034781	3692.448975	-0.07229973	0.039829775	-1.815218145	0.069490392	0.63279608	1
ENSMUSG00000031723	290.6515528	-0.113339282	0.062448265	-1.814930844	0.069534538	0.632807216	1
ENSMUSG00000041645	2308.518938	-0.105100491	0.057925396	-1.814411269	0.069614432	0.633143474	1
ENSMUSG00000040473	32.54215823	0.36569249	0.201707279	1.812986091	0.069833967	0.633770502	1
ENSMUSG00000031154	7178.117356	0.072483476	0.039986099	1.812716833	0.069875507	0.633770502	1
ENSMUSG00000032338	35.39353023	-0.425230414	0.234699651	-1.811806759	0.07001606	0.633770502	1
ENSMUSG00000099966	155.8144035	-0.162725068	0.0898234	-1.811611097	0.070046309	0.633770502	1
ENSMUSG00000040564	336.6331266	0.235704276	0.13010947	1.811584328	0.070050448	0.633770502	1
ENSMUSG00000046598	521.7988675	-0.134342001	0.07415729	-1.811581849	0.070050832	0.633770502	1
ENSMUSG00000004540	35140.71199	-0.222119552	0.122622887	-1.811403704	0.070078383	0.633770502	1
ENSMUSG00000040842	2345.375906	-0.095108737	0.052510668	-1.811226941	0.070105729	0.633770502	1
ENSMUSG00000035805	126.2755579	-0.348581901	0.192474993	-1.811050337	0.07013306	0.633770502	1
ENSMUSG00000020455	407.2016075	0.106229742	0.058661964	1.810879391	0.070159523	0.633770502	1
ENSMUSG00000032609	143.6081513	0.247216975	0.136530925	1.810703147	0.070186815	0.633770502	1
ENSMUSG00000028318	322.2140878	-0.157685147	0.087091643	-1.81056577	0.070208095	0.633770502	1
ENSMUSG00000024309	1005.918517	-0.09829895	0.054298446	-1.810345555	0.070242217	0.633770502	1
ENSMUSG00000029605	277.2903795	0.164587694	0.090937847	1.809892144	0.070312515	0.634016761	1
ENSMUSG00000033991	1189.209415	-0.104795545	0.057931748	-1.808948457	0.070459011	0.634467125	1
ENSMUSG00000039000	1625.284987	-0.086649315	0.047904199	-1.808804186	0.07048143	0.634467125	1
ENSMUSG00000013539	675.6755497	0.089481314	0.049471657	1.808738971	0.070491566	0.634467125	1
ENSMUSG00000003549	1141.084316	-0.118022703	0.065272041	-1.808166259	0.070580628	0.634683819	1
ENSMUSG00000047669	78.00360884	0.29162203	0.16129946	1.807954163	0.070613635	0.634683819	1
ENSMUSG00000041560	2601.970025	-0.091775012	0.050767422	-1.807754035	0.070644791	0.634683819	1
ENSMUSG00000027429	2166.281371	-0.098327179	0.054406087	-1.807282674	0.070718216	0.634714105	1
ENSMUSG00000008435	1046.34779	-0.122301334	0.067675248	-1.807179698	0.070734265	0.634714105	1
ENSMUSG00000024382	1159.993345	-0.097874488	0.054175791	-1.806609313	0.070823216	0.63480959	1
ENSMUSG00000082728	101.2638771	0.416137273	0.230347976	1.806559281	0.070831023	0.63480959	1
ENSMUSG00000020305	433.8797421	-0.115666313	0.064039256	-1.806178264	0.070890499	0.634956448	1
ENSMUSG00000025480	32.11226081	-0.396926783	0.21980371	-1.805823859	0.070945857	0.634956448	1
ENSMUSG00000024576	9958.716464	-0.048464095	0.02684059	-1.805627051	0.070976614	0.634956448	1
ENSMUSG00000039163	346.4013098	-0.134284	0.074391757	-1.805092457	0.071060215	0.635318832	1
ENSMUSG00000097781	40.55397744	-0.261761299	0.145146075	-1.803433528	0.071320156	0.637256401	1
ENSMUSG00000020653	1386.586044	0.153369558	0.085102615	1.802172095	0.071518334	0.638024401	1
ENSMUSG00000045948	910.4059933	-0.127416007	0.070715005	-1.801824196	0.07157307	0.638024401	1
ENSMUSG00000038286	189.9971067	0.181073066	0.100509731	1.801547603	0.071616611	0.638024401	1
ENSMUSG00000022371	149.7364634	-0.20041259	0.111256357	-1.801358558	0.071646384	0.638024401	1
ENSMUSG00000032231	29103.61842	-0.109587285	0.060844608	-1.801101001	0.071686962	0.638024401	1
ENSMUSG00000001119	110.4926099	-0.459125452	0.254941248	-1.800906899	0.071717555	0.638024401	1
ENSMUSG00000048833	1601.115202	-0.086224841	0.047881409	-1.800800012	0.071734407	0.638024401	1
ENSMUSG00000032288	882.3564872	-0.139279263	0.077353891	-1.800546324	0.071774416	0.638024401	1
ENSMUSG00000022517	2000.817922	0.114186592	0.063422476	1.800412068	0.071795597	0.638024401	1
ENSMUSG00000029869	46.80449601	0.415188872	0.230768167	1.799160072	0.071993363	0.639184511	1
ENSMUSG00000003131	4367.750121	-0.060837653	0.03381899	-1.798919834	0.072031363	0.639184511	1
ENSMUSG00000015599	71.56369989	0.308247467	0.171414622	1.798256556	0.072136361	0.639184511	1
ENSMUSG00000020785	60.36578571	-0.252861232	0.140636417	-1.797978343	0.07218044	0.639184511	1
ENSMUSG00000021253	3003.34868	-0.143402707	0.079757951	-1.7979738	0.07218116	0.639184511	1
ENSMUSG00000032245	1213.896386	-0.113301507	0.063024393	-1.797740549	0.072218132	0.639184511	1
ENSMUSG00000060032	181.535601	-0.183587651	0.102130535	-1.797578464	0.072243834	0.639184511	1
ENSMUSG00000031960	3006.472931	-0.145748635	0.081088831	-1.797394695	0.072272982	0.639184511	1
ENSMUSG00000090137	86.69095016	-0.260378262	0.144890376	-1.797070782	0.072324384	0.639255627	1
ENSMUSG00000045140	163.0126806	-0.143607258	0.079991139	-1.795289575	0.072607575	0.641374164	1
ENSMUSG00000051851	217.3618342	-0.179205031	0.099836117	-1.794992004	0.072654974	0.641408551	1
ENSMUSG00000002767	2015.226552	-0.090748542	0.050593355	-1.793684991	0.072863462	0.642864168	1
ENSMUSG00000047766	146.6839519	0.155202772	0.086563748	1.792930375	0.072984058	0.643252605	1
ENSMUSG00000030243	479.7796016	-0.097550066	0.054419183	-1.792567656	0.073042082	0.643252605	1
ENSMUSG00000030761	423.278942	0.19864447	0.110835801	1.792241023	0.073094366	0.643252605	1
ENSMUSG00000029998	3231.345909	0.088392347	0.049328399	1.791916006	0.073146422	0.643252605	1
ENSMUSG00000026932	97.69490684	0.246796532	0.137755244	1.791558157	0.073203771	0.643252605	1
ENSMUSG00000049721	51.93233027	0.288528897	0.161064804	1.791383901	0.073231711	0.643252605	1
ENSMUSG00000024304	59.2307584	-0.287430619	0.160460854	-1.791281872	0.073248074	0.643252605	1
ENSMUSG00000007594	375.5837478	-0.21301474	0.118920991	-1.791229108	0.073256537	0.643252605	1
ENSMUSG00000021262	404.2583826	0.126092475	0.070416474	1.790667281	0.073346703	0.64366098	1
ENSMUSG00000004677	1742.854557	0.113046468	0.063166576	1.789656418	0.073509163	0.643876203	1
ENSMUSG00000059022	58.08719126	0.344127467	0.192305875	1.789479742	0.073537587	0.643876203	1
ENSMUSG00000009646	412.7014662	0.168751746	0.094305002	1.789425185	0.073546366	0.643876203	1
ENSMUSG00000025538	666.8734985	-0.14611527	0.081655381	-1.789413865	0.073548188	0.643876203	1
ENSMUSG00000104156	54.69733561	0.405771622	0.226794914	1.789156623	0.073589595	0.643876203	1
ENSMUSG00000026014	1223.856683	0.149400609	0.083528217	1.788624427	0.073675321	0.644243927	1
ENSMUSG00000033917	1779.217145	-0.120240815	0.067268103	-1.787486328	0.07385892	0.644423896	1
ENSMUSG00000039474	2567.14147	-0.201582094	0.112779641	-1.787397907	0.0738732	0.644423896	1
ENSMUSG00000059323	141.5720764	0.240885637	0.134794951	1.787052377	0.073929024	0.644423896	1
ENSMUSG00000023066	105.4700897	0.185084777	0.103573897	1.786982845	0.073940261	0.644423896	1
ENSMUSG00000073758	726.0296528	0.129784218	0.072641173	1.786648169	0.073994371	0.644423896	1
ENSMUSG00000104546	38.99434678	-0.349842733	0.195855821	-1.786225864	0.074062695	0.644423896	1
ENSMUSG00000024588	1931.072003	-0.07470155	0.04182102	-1.786220199	0.074063612	0.644423896	1
ENSMUSG00000028334	1945.918154	-0.146006268	0.08177276	-1.785512289	0.07417826	0.644423896	1
ENSMUSG00000097910	45.06034089	0.357933438	0.200561283	1.784658693	0.074316695	0.644423896	1
ENSMUSG00000001366	991.8174173	-0.093068601	0.052149395	-1.784653493	0.074317539	0.644423896	1
ENSMUSG00000001166	289.5685978	0.14814465	0.083026316	1.784309565	0.074373377	0.644423896	1
ENSMUSG00000029344	2814.922657	-0.076823632	0.043058924	-1.784151227	0.074399095	0.644423896	1
ENSMUSG00000029130	45.08404339	-0.261975007	0.146835733	-1.784136605	0.074401471	0.644423896	1
ENSMUSG00000067847	1057.352886	-0.15771065	0.088416063	-1.783733002	0.074467061	0.644423896	1
ENSMUSG00000107271	42.23790342	0.393914967	0.2208384	1.783724961	0.074468368	0.644423896	1
ENSMUSG00000015542	1509.465513	-0.178306539	0.099972371	-1.783558169	0.074495488	0.644423896	1
ENSMUSG00000024735	2430.554936	-0.093380321	0.052360325	-1.783417529	0.074518362	0.644423896	1
ENSMUSG00000028854	778.2101391	0.161309806	0.090452898	1.783356966	0.074528214	0.644423896	1
ENSMUSG00000028634	55.53735782	-0.233268456	0.130822394	-1.783092699	0.074571215	0.644423896	1
ENSMUSG00000009076	178.2164208	-0.171260901	0.0960543	-1.782959239	0.074592939	0.644423896	1
ENSMUSG00000098374	76.42194026	0.248445059	0.139372431	1.782598305	0.074651716	0.644423896	1
ENSMUSG00000021177	396.3992756	-0.130520023	0.073249806	-1.781848041	0.074774016	0.644423896	1
ENSMUSG00000069744	2847.07908	-0.101003708	0.056684917	-1.781844495	0.074774594	0.644423896	1
ENSMUSG00000031295	263.6003671	0.156297793	0.087731391	1.781549239	0.074822768	0.644423896	1
ENSMUSG00000107460	24.73726454	0.405227256	0.227579873	1.780593559	0.074978873	0.644423896	1
ENSMUSG00000053552	80.3778238	0.3486632	0.195839031	1.780356037	0.075017712	0.644423896	1
ENSMUSG00000022203	2285.461273	-0.163705628	0.091975624	-1.779880593	0.075095504	0.644423896	1
ENSMUSG00000051339	2353.149011	0.189277065	0.106347224	1.7798026	0.075108272	0.644423896	1
ENSMUSG00000027811	61.01629726	-0.232389808	0.130572722	-1.779773018	0.075113115	0.644423896	1
ENSMUSG00000031383	17343.71701	-0.097348072	0.054697194	-1.779763571	0.075114662	0.644423896	1
ENSMUSG00000002625	720.5581528	-0.098185958	0.0551823	-1.779301666	0.075190318	0.644423896	1
ENSMUSG00000032388	1632.553292	-0.080609759	0.045305571	-1.779246055	0.075199431	0.644423896	1
ENSMUSG00000057322	4168.995986	-0.206281935	0.115946975	-1.779105798	0.075222418	0.644423896	1
ENSMUSG00000078793	63172.3356	-0.16433879	0.092371607	-1.77910502	0.075222546	0.644423896	1
ENSMUSG00000054843	928.2689973	0.137617374	0.077353229	1.779077311	0.075227088	0.644423896	1
ENSMUSG00000034300	2150.500193	0.07870224	0.044244103	1.778818761	0.07526948	0.644423896	1
ENSMUSG00000043885	1375.77536	-0.132451491	0.074494802	-1.777996416	0.075404444	0.645204708	1
ENSMUSG00000030298	4319.347291	-0.131502189	0.073993485	-1.777213068	0.07553319	0.645902081	1
ENSMUSG00000032596	249.8334341	0.172040685	0.09682967	1.776735225	0.075611814	0.645902081	1
ENSMUSG00000059923	4954.004	-0.114152864	0.064249886	-1.776701428	0.075617377	0.645902081	1
ENSMUSG00000097081	113.4266017	0.311318615	0.175252438	1.776401051	0.075666838	0.64591833	1
ENSMUSG00000064363	25830.17458	0.143810609	0.080967246	1.776157851	0.075706903	0.64591833	1
ENSMUSG00000000743	4061.177604	-0.085367577	0.048072269	-1.775817529	0.075762998	0.646023062	1
ENSMUSG00000034762	636.0489392	0.154047605	0.086763267	1.775493377	0.075816458	0.646105226	1
ENSMUSG00000030747	1402.585116	0.082651823	0.046564634	1.774991363	0.075899313	0.646284576	1
ENSMUSG00000033763	891.8195417	0.170621146	0.096133539	1.774834747	0.075925177	0.646284576	1
ENSMUSG00000053347	338.955994	-0.140542885	0.079212771	-1.774245293	0.076022585	0.646740321	1
ENSMUSG00000037339	836.9795715	-0.084577636	0.047710375	-1.772730492	0.076273376	0.648151001	1
ENSMUSG00000001435	961.0766227	0.132913981	0.074977736	1.772712652	0.076276334	0.648151001	1
ENSMUSG00000039496	196.2670841	-0.222804786	0.125724999	-1.772159772	0.076368039	0.648556453	1
ENSMUSG00000029334	27.40266277	0.54940661	0.310124184	1.771569709	0.076466012	0.649014629	1
ENSMUSG00000032437	5365.004004	-0.101922661	0.057571821	-1.770356737	0.076667732	0.650352343	1
ENSMUSG00000031930	660.6939737	0.112406287	0.063522199	1.76955911	0.076800616	0.650688022	1
ENSMUSG00000036432	654.9205164	-0.151424087	0.085581066	-1.769364356	0.07683309	0.650688022	1
ENSMUSG00000032091	69.52969144	-0.33561931	0.18971173	-1.769101522	0.076876934	0.650688022	1
ENSMUSG00000024847	995.9656547	-0.11571154	0.065408485	-1.7690601	0.076883845	0.650688022	1
ENSMUSG00000025348	302.8216451	-0.224047348	0.126683173	-1.768564386	0.076966598	0.651014665	1
ENSMUSG00000059991	28.53471133	-0.400150969	0.226308394	-1.768166718	0.077033036	0.651147754	1
ENSMUSG00000030861	1831.492328	-0.076960205	0.043530966	-1.767941607	0.077070666	0.651147754	1
ENSMUSG00000022818	30.87327199	0.55366276	0.31321701	1.767665044	0.077116917	0.651165355	1
ENSMUSG00000001687	2374.258566	-0.06382443	0.036115734	-1.767219513	0.077191473	0.651421801	1
ENSMUSG00000028910	595.7069418	-0.11906326	0.067386792	-1.766863461	0.077251098	0.651552021	1
ENSMUSG00000053094	3340.630511	-0.099330294	0.056266419	-1.765356601	0.077503852	0.6532444	1
ENSMUSG00000030301	692.8540917	-0.125368052	0.071048229	-1.764548579	0.077639664	0.6532444	1
ENSMUSG00000080059	24.79365997	-0.32377151	0.183505705	-1.764367539	0.07767012	0.6532444	1
ENSMUSG00000052751	409.1154889	0.138063741	0.078269482	1.763953683	0.077739777	0.6532444	1
ENSMUSG00000047238	546.7207188	-0.144013675	0.081655765	-1.763668198	0.077787858	0.6532444	1
ENSMUSG00000050222	352.6220958	0.129114257	0.073218765	1.763403917	0.07783239	0.6532444	1
ENSMUSG00000040428	183.4309516	0.168081648	0.095317782	1.76338187	0.077836106	0.6532444	1
ENSMUSG00000026017	247.2769321	-0.140626806	0.079764905	-1.763016022	0.077897787	0.6532444	1
ENSMUSG00000046862	802.5900792	-0.096329782	0.05463995	-1.762991774	0.077901877	0.6532444	1
ENSMUSG00000001901	92.40630221	0.400324075	0.227082541	1.762901162	0.077917161	0.6532444	1
ENSMUSG00000057719	128.3153375	0.251737668	0.142812975	1.762708665	0.077949639	0.6532444	1
ENSMUSG00000028600	17.80258188	0.577637916	0.327736286	1.762508275	0.07798346	0.6532444	1
ENSMUSG00000078816	63.18761956	0.242175297	0.13744352	1.761998649	0.078069526	0.653257284	1
ENSMUSG00000040021	1348.850787	0.072777655	0.041304604	1.761974435	0.078073617	0.653257284	1
ENSMUSG00000034987	29.91076369	0.465536237	0.264283828	1.761501037	0.078153638	0.653555916	1
ENSMUSG00000075590	354.5262857	0.174981359	0.09935561	1.761162345	0.078210929	0.653664246	1
ENSMUSG00000036114	234.5253711	-0.170908749	0.097082654	-1.76044578	0.078332253	0.654307312	1
ENSMUSG00000097177	27.45859393	0.386996539	0.21990104	1.759866802	0.078430393	0.65475611	1
ENSMUSG00000028886	1436.223488	0.089177253	0.050680739	1.759588643	0.078477579	0.654779254	1
ENSMUSG00000073716	43.34722287	0.30389513	0.172777609	1.758880286	0.078597844	0.654902696	1
ENSMUSG00000062963	1710.380151	-0.096746616	0.055006248	-1.758829561	0.078606462	0.654902696	1
ENSMUSG00000001763	897.4096783	-0.154316692	0.087745777	-1.758679425	0.078631974	0.654902696	1
ENSMUSG00000029438	69.89593716	0.219609796	0.124911428	1.75812413	0.078726391	0.654902696	1
ENSMUSG00000021713	267.5042496	0.122299805	0.069586324	1.757526444	0.078828119	0.654902696	1
ENSMUSG00000090024	99.83077904	-0.262510196	0.149369436	-1.757455899	0.078840133	0.654902696	1
ENSMUSG00000021901	2745.863563	-0.071126814	0.040473952	-1.757347859	0.078858535	0.654902696	1
ENSMUSG00000075486	2560.950051	-0.107983567	0.061447999	-1.757316259	0.078863918	0.654902696	1
ENSMUSG00000026189	103.5974686	0.237051088	0.134943478	1.756669471	0.078974164	0.654902696	1
ENSMUSG00000047735	328.8383403	0.223253469	0.127094265	1.7565975	0.078986439	0.654902696	1
ENSMUSG00000038780	1642.961201	0.072278826	0.041150337	1.756457684	0.079010291	0.654902696	1
ENSMUSG00000046873	568.1226311	0.091094462	0.051865557	1.756357541	0.079027378	0.654902696	1
ENSMUSG00000006418	1890.460897	-0.089889882	0.051186969	-1.7561087	0.07906985	0.654902696	1
ENSMUSG00000004936	5377.309348	-0.074400482	0.042384256	-1.75538015	0.079194305	0.655073352	1
ENSMUSG00000041133	711.7060418	0.134187706	0.07644476	1.755355173	0.079198575	0.655073352	1
ENSMUSG00000100967	37.20485444	0.33166173	0.188996893	1.75485282	0.079284486	0.655073352	1
ENSMUSG00000099583	35.84723313	0.345340919	0.196794477	1.754830336	0.079288333	0.655073352	1
ENSMUSG00000050212	700.9277646	-0.088918946	0.05067665	-1.754633471	0.079322022	0.655073352	1
ENSMUSG00000024896	833.9524789	0.102968295	0.058690494	1.754428852	0.079357051	0.655073352	1
ENSMUSG00000053841	2794.584935	-0.071452068	0.040739485	-1.753877558	0.07945149	0.655254562	1
ENSMUSG00000072694	122.9445921	-0.20993341	0.119703262	-1.753781853	0.079467894	0.655254562	1
ENSMUSG00000078902	72.38648245	0.293982148	0.167712609	1.752892339	0.079620489	0.655336363	1
ENSMUSG00000050930	114.8704807	0.201856049	0.115183756	1.752469758	0.079693066	0.655336363	1
ENSMUSG00000051457	687.9901235	-0.133622489	0.076250492	-1.752414771	0.079702513	0.655336363	1
ENSMUSG00000049241	22.35883376	0.500476975	0.285632886	1.752168606	0.07974482	0.655336363	1
ENSMUSG00000097321	31.17860841	0.325433786	0.185743548	1.752059701	0.079763543	0.655336363	1
ENSMUSG00000079436	85.17130984	0.260571149	0.148734022	1.751926995	0.079786362	0.655336363	1
ENSMUSG00000055302	9237.267044	-0.156316102	0.089226009	-1.751911835	0.079788969	0.655336363	1
ENSMUSG00000113581	51.04663699	0.626701522	0.357888112	1.751110194	0.079926931	0.655905486	1
ENSMUSG00000000441	1223.811028	-0.088321239	0.050450846	-1.750639414	0.080008042	0.655905486	1
ENSMUSG00000047150	102.2899998	-0.170912519	0.097639316	-1.750447724	0.080041087	0.655905486	1
ENSMUSG00000038702	186.0056947	0.170161867	0.097219452	1.750286206	0.08006894	0.655905486	1
ENSMUSG00000035104	5813.77567	-0.136260691	0.077875976	-1.74971408	0.080167663	0.655905486	1
ENSMUSG00000074746	1412.403636	0.075202402	0.042982507	1.749604838	0.080186524	0.655905486	1
ENSMUSG00000058881	551.3578258	0.125141444	0.071531764	1.749452776	0.080212785	0.655905486	1
ENSMUSG00000026991	1058.046837	0.173275504	0.099053457	1.749313037	0.080236924	0.655905486	1
ENSMUSG00000046798	1006.999694	-0.085940675	0.049131777	-1.749187206	0.080258665	0.655905486	1
ENSMUSG00000089726	464.1948019	0.180874128	0.103464704	1.74817229	0.080434198	0.656460864	1
ENSMUSG00000022601	934.318429	-0.075691388	0.043299062	-1.748106904	0.080445518	0.656460864	1
ENSMUSG00000013418	128.4619695	-0.177754922	0.101689174	-1.748022083	0.080460204	0.656460864	1
ENSMUSG00000024420	34.4677005	0.323359336	0.185038512	1.747524517	0.080546396	0.656526289	1
ENSMUSG00000028995	2167.091501	-0.190764931	0.109166875	-1.747461686	0.080557285	0.656526289	1
ENSMUSG00000031754	1096.436582	-0.098748713	0.056531798	-1.746781746	0.080675204	0.657065311	1
ENSMUSG00000025428	12221.14062	-0.087941698	0.050354744	-1.746443173	0.080733973	0.657065311	1
ENSMUSG00000103839	40.507524	0.256986053	0.147173803	1.746139917	0.080786642	0.657065311	1
ENSMUSG00000039542	1533.961706	-0.186489536	0.106806327	-1.746053267	0.080801696	0.657065311	1
ENSMUSG00000035235	333.3264885	-0.130900427	0.07498156	-1.745768249	0.08085123	0.657105671	1
ENSMUSG00000048486	137.4385732	-0.21274002	0.121906207	-1.745112288	0.080965325	0.657670407	1
ENSMUSG00000050856	685.0588567	-0.236275919	0.135423314	-1.744721151	0.08103342	0.657861073	1
ENSMUSG00000034127	179.7441335	0.301832935	0.173057999	1.744114324	0.081139157	0.658356955	1
ENSMUSG00000025894	771.1376734	-0.1077486	0.061794875	-1.743649461	0.081220233	0.658652308	1
ENSMUSG00000106990	96.48532288	0.210628714	0.120871611	1.742582162	0.081406628	0.659800946	1
ENSMUSG00000052566	532.8662407	0.138417467	0.079455793	1.742068924	0.081496384	0.660165492	1
ENSMUSG00000099881	702.1379218	-0.093725538	0.053822688	-1.741375996	0.081617693	0.66069397	1
ENSMUSG00000037174	2911.335729	-0.079460755	0.045642926	-1.740921575	0.081697326	0.66069397	1
ENSMUSG00000034793	746.2875738	-0.119764287	0.068796088	-1.740858975	0.081708301	0.66069397	1
ENSMUSG00000032688	333.7799538	0.13418424	0.077087555	1.740673189	0.08174088	0.66069397	1
ENSMUSG00000024371	38.96363012	0.335245138	0.192642257	1.740247147	0.08181563	0.660935801	1
ENSMUSG00000027875	190.050986	0.315724068	0.181603257	1.738537471	0.082116153	0.661924058	1
ENSMUSG00000031357	2330.902431	0.084708769	0.048746021	1.737757597	0.082253535	0.661924058	1
ENSMUSG00000043088	49.7533354	0.322225272	0.185473267	1.737313832	0.082331791	0.661924058	1
ENSMUSG00000054690	538.6779787	0.110042336	0.063354894	1.736919271	0.082401421	0.661924058	1
ENSMUSG00000079173	68.9282457	0.388512575	0.22369124	1.736825165	0.082418036	0.661924058	1
ENSMUSG00000100213	20.13089655	0.375356158	0.21616854	1.73640511	0.082492229	0.661924058	1
ENSMUSG00000114502	414.8720214	-0.269347971	0.155120677	-1.736376973	0.082497201	0.661924058	1
ENSMUSG00000025925	380.7460704	0.121257531	0.06983464	1.736352199	0.082501579	0.661924058	1
ENSMUSG00000043251	83.14003786	0.246408482	0.141912226	1.736344281	0.082502978	0.661924058	1
ENSMUSG00000036825	204.7460095	-0.136151098	0.07842299	-1.736112047	0.082544025	0.661924058	1
ENSMUSG00000035325	4611.621356	-0.100744157	0.058029712	-1.736078876	0.082549889	0.661924058	1
ENSMUSG00000059970	458.9826757	-0.132775233	0.076483194	-1.736005339	0.082562891	0.661924058	1
ENSMUSG00000030545	448.6675353	-0.123789388	0.071331738	-1.735404049	0.082669263	0.661924058	1
ENSMUSG00000037816	485.0110235	0.129127434	0.074416796	1.735192063	0.082706792	0.661924058	1
ENSMUSG00000034320	2019.305011	0.112665007	0.064935414	1.7350318	0.082735173	0.661924058	1
ENSMUSG00000032656	108.9947203	-0.181519955	0.104632326	-1.734836273	0.082769809	0.661924058	1
ENSMUSG00000036199	1364.870978	-0.133649752	0.077038937	-1.734833803	0.082770247	0.661924058	1
ENSMUSG00000102644	511.4415825	-0.099386953	0.05729488	-1.73465679	0.082801614	0.661924058	1
ENSMUSG00000037379	176.3696993	0.156827585	0.090411604	1.734595765	0.08281243	0.661924058	1
ENSMUSG00000031131	123.5428542	-0.236279788	0.136226457	-1.734463286	0.082835914	0.661924058	1
ENSMUSG00000096472	472.6852513	-0.139025031	0.080175825	-1.734001879	0.08291775	0.662117486	1
ENSMUSG00000021594	1598.864082	-0.25969541	0.14978218	-1.733820472	0.082949942	0.662117486	1
ENSMUSG00000022960	311.2301668	0.143170038	0.082603694	1.733215938	0.083057295	0.662154353	1
ENSMUSG00000112980	62.82204829	-0.242747691	0.140083845	-1.732874273	0.083118018	0.662154353	1
ENSMUSG00000033871	97.91831509	0.220224939	0.127102744	1.732652905	0.08315738	0.662154353	1
ENSMUSG00000039968	443.0682288	0.108620258	0.062706702	1.732195343	0.083238788	0.662154353	1
ENSMUSG00000061024	554.696407	-0.129111597	0.074537924	-1.732159818	0.083245111	0.662154353	1
ENSMUSG00000025132	11476.12773	-0.064185042	0.037057646	-1.732032348	0.083267803	0.662154353	1
ENSMUSG00000031983	1833.481889	0.072265453	0.041735554	1.731508162	0.08336117	0.662154353	1
ENSMUSG00000053646	2802.231586	0.171964364	0.099322355	1.731376227	0.083384684	0.662154353	1
ENSMUSG00000057098	58.21273365	-0.263197186	0.152018252	-1.731352534	0.083388907	0.662154353	1
ENSMUSG00000037833	24.10535678	0.343511882	0.198485766	1.73066255	0.083511968	0.662154353	1
ENSMUSG00000021613	24.29026112	0.607279929	0.350905018	1.730610557	0.083521247	0.662154353	1
ENSMUSG00000021645	584.607462	-0.123827901	0.071557721	-1.730461769	0.083547806	0.662154353	1
ENSMUSG00000055653	352.8157191	0.381759299	0.220616097	1.730423592	0.083554622	0.662154353	1
ENSMUSG00000063568	483.5479107	0.111424135	0.064397234	1.730262733	0.083583345	0.662154353	1
ENSMUSG00000000276	756.5486864	0.136129481	0.078694141	1.729855358	0.083656121	0.662374968	1
ENSMUSG00000114025	201.3811845	0.121184008	0.070082277	1.72916769	0.083779087	0.662632901	1
ENSMUSG00000057788	706.1005905	-0.082922183	0.047956955	-1.729096075	0.083791902	0.662632901	1
ENSMUSG00000035032	67.56742608	-0.223798264	0.129457897	-1.728733967	0.083856719	0.662632901	1
ENSMUSG00000065434	28.1793922	0.449640392	0.260107965	1.728668291	0.08386848	0.662632901	1
ENSMUSG00000028268	329.9739699	0.16959645	0.098145065	1.728018106	0.083984978	0.662835469	1
ENSMUSG00000074635	20.5420212	-0.400297808	0.231664389	-1.727921199	0.084002353	0.662835469	1
ENSMUSG00000005886	1873.77962	0.149006057	0.086241705	1.72777263	0.084028996	0.662835469	1
ENSMUSG00000086240	34.36424898	-0.46690869	0.2703378	-1.727130613	0.084144209	0.663389343	1
ENSMUSG00000079179	502.9350495	0.149722428	0.086705023	1.726802236	0.084203187	0.66349951	1
ENSMUSG00000007891	12605.81749	-0.110155064	0.063813111	-1.726213665	0.084308981	0.663978259	1
ENSMUSG00000022109	854.0746023	-0.107704144	0.062414247	-1.72563394	0.084413289	0.664444808	1
ENSMUSG00000040435	4172.175014	-0.158640644	0.091965451	-1.725002616	0.084527001	0.664941277	1
ENSMUSG00000067148	1041.661741	-0.101318486	0.058749624	-1.724581025	0.084603005	0.664941277	1
ENSMUSG00000079259	474.911469	0.158848319	0.092123616	1.724295321	0.084654544	0.664941277	1
ENSMUSG00000034501	859.8353436	-0.079497271	0.0461073	-1.724179705	0.084675407	0.664941277	1
ENSMUSG00000028039	78.59876889	-0.239081057	0.138675447	-1.72403307	0.084701873	0.664941277	1
ENSMUSG00000019471	4143.253518	-0.0980681	0.056897517	-1.723591918	0.084781539	0.665111613	1
ENSMUSG00000091412	23.77139381	0.336593034	0.195383511	1.722729995	0.084937364	0.665111613	1
ENSMUSG00000047022	121.5393134	0.172208354	0.099963872	1.722705917	0.08494172	0.665111613	1
ENSMUSG00000107283	1110.680668	-0.076877194	0.044642478	-1.722063767	0.085057968	0.665111613	1
ENSMUSG00000041438	654.8521341	-0.101151386	0.058746387	-1.721831608	0.085100027	0.665111613	1
ENSMUSG00000017390	90.72006921	-0.266033413	0.154521219	-1.721662656	0.085130646	0.665111613	1
ENSMUSG00000109946	84.08044076	-0.169670473	0.098567811	-1.721357835	0.085185911	0.665111613	1
ENSMUSG00000062960	909.0018104	0.157950215	0.091777797	1.72100682	0.085249586	0.665111613	1
ENSMUSG00000032042	6013.367564	-0.090185627	0.052403409	-1.720987809	0.085253036	0.665111613	1
ENSMUSG00000035397	794.6494181	-0.107375113	0.06241054	-1.720464407	0.085348058	0.665111613	1
ENSMUSG00000105368	20.28313763	0.423977625	0.246453015	1.720318269	0.085374604	0.665111613	1
ENSMUSG00000035311	338.077702	0.132982174	0.077316217	1.719977763	0.085436484	0.665111613	1
ENSMUSG00000045314	39.08280426	0.360508312	0.209663439	1.719461984	0.085530284	0.665111613	1
ENSMUSG00000024104	1058.08016	0.089943713	0.05231278	1.719344922	0.085551585	0.665111613	1
ENSMUSG00000037239	113.0106449	0.263258183	0.153133835	1.71913793	0.08558926	0.665111613	1
ENSMUSG00000037139	460.3717116	0.127763393	0.07434228	1.718583199	0.085690293	0.665111613	1
ENSMUSG00000010376	2201.435335	-0.1029223	0.059897222	-1.718315099	0.085739157	0.665111613	1
ENSMUSG00000024293	2141.998137	-0.076844719	0.044721908	-1.718279064	0.085745726	0.665111613	1
ENSMUSG00000058886	640.4383253	0.1150055	0.066945135	1.717906751	0.085813625	0.665111613	1
ENSMUSG00000020331	418.434992	0.273354539	0.159152202	1.717566801	0.08587566	0.665111613	1
ENSMUSG00000021363	133.8579685	0.196123269	0.114187088	1.717560828	0.085876751	0.665111613	1
ENSMUSG00000037493	175.7091515	0.166064852	0.096688837	1.717518349	0.085884505	0.665111613	1
ENSMUSG00000022350	1309.623462	0.076640077	0.044623453	1.717484245	0.085890731	0.665111613	1
ENSMUSG00000043154	2225.595303	0.118833904	0.069191904	1.717453882	0.085896274	0.665111613	1
ENSMUSG00000025236	1238.450709	-0.092242502	0.053724193	-1.716963917	0.085985765	0.665111613	1
ENSMUSG00000032494	29.83190011	0.41334994	0.240801358	1.716559842	0.086059625	0.665111613	1
ENSMUSG00000075012	39.57850288	-0.408627156	0.238065858	-1.716445856	0.08608047	0.665111613	1
ENSMUSG00000028152	429.7718182	0.243730775	0.142001495	1.716395838	0.086089618	0.665111613	1
ENSMUSG00000056131	762.1745736	-0.103051805	0.060044106	-1.71626847	0.086112916	0.665111613	1
ENSMUSG00000046791	173.8306826	-0.155909815	0.090842685	-1.71626164	0.086114166	0.665111613	1
ENSMUSG00000034064	1072.609916	-0.069635688	0.040575491	-1.716200723	0.086125311	0.665111613	1
ENSMUSG00000066233	132.4249111	-0.195367246	0.11385225	-1.715971766	0.08616721	0.665111613	1
ENSMUSG00000045664	371.0762759	0.132124368	0.077012916	1.715613097	0.08623288	0.665270198	1
ENSMUSG00000039850	162.5191848	-0.187707969	0.109429379	-1.715334321	0.08628395	0.66531604	1
ENSMUSG00000049502	350.5995173	0.177156	0.103315785	1.714704093	0.086399493	0.665858715	1
ENSMUSG00000001785	652.1063881	-0.103500652	0.060377249	-1.71423265	0.086486007	0.66617722	1
ENSMUSG00000000838	2428.082164	0.128300123	0.074864461	1.713765407	0.086571819	0.666407362	1
ENSMUSG00000042834	575.3221799	-0.163183633	0.095236579	-1.713455421	0.086628788	0.666407362	1
ENSMUSG00000025486	192.995129	-0.146398362	0.085456632	-1.71313049	0.086688536	0.666407362	1
ENSMUSG00000052229	45.48061978	0.401152813	0.234191068	1.712929603	0.086725491	0.666407362	1
ENSMUSG00000051220	108.8929211	0.231236106	0.135001543	1.712840468	0.086741893	0.666407362	1
ENSMUSG00000070604	66.99611769	0.294229529	0.171892655	1.711705073	0.086951033	0.667631505	1
ENSMUSG00000034765	1681.297022	0.11188399	0.065372501	1.711484008	0.086991801	0.667631505	1
ENSMUSG00000027438	53.56341316	-0.262360885	0.153396955	-1.710339589	0.087203095	0.6686153	1
ENSMUSG00000052861	93.01450764	0.337196146	0.1971567	1.710295139	0.08721131	0.6686153	1
ENSMUSG00000064202	22.33284548	0.371464463	0.217223927	1.710053163	0.087256043	0.6686153	1
ENSMUSG00000096221	34.81418045	0.306107975	0.179031009	1.709804216	0.087302083	0.668620577	1
ENSMUSG00000006335	511.8754148	-0.089360934	0.0523184	-1.708021165	0.087632415	0.670664585	1
ENSMUSG00000041650	789.7088603	-0.160448474	0.093957963	-1.707662337	0.087699014	0.670664585	1
ENSMUSG00000091955	2761.370869	-0.21862216	0.128026827	-1.707627722	0.087705441	0.670664585	1
ENSMUSG00000025195	1038.432323	0.140860915	0.08251463	1.707102297	0.08780304	0.670992899	1
ENSMUSG00000036292	390.4979968	-0.108255307	0.063421925	-1.706906667	0.087839401	0.670992899	1
ENSMUSG00000032733	1251.189153	-0.172324189	0.101002341	-1.706140533	0.087981917	0.671159193	1
ENSMUSG00000025580	2581.979846	-0.110745685	0.064918906	-1.70590806	0.088025199	0.671159193	1
ENSMUSG00000046841	6109.208689	-0.11178508	0.065531315	-1.705826904	0.088040312	0.671159193	1
ENSMUSG00000071646	2237.999913	-0.060064993	0.035224754	-1.705192669	0.088158497	0.671159193	1
ENSMUSG00000020918	446.193808	0.129387278	0.075889732	1.70493786	0.088206014	0.671159193	1
ENSMUSG00000026643	2369.585439	-0.103619588	0.060776187	-1.704937308	0.088206117	0.671159193	1
ENSMUSG00000027984	4477.576786	0.10971757	0.064367979	1.704536501	0.088280903	0.671159193	1
ENSMUSG00000030852	2229.051434	0.163177578	0.095732361	1.704518486	0.088284265	0.671159193	1
ENSMUSG00000023284	224.2089253	-0.131225562	0.076990368	-1.704441279	0.088298678	0.671159193	1
ENSMUSG00000019768	220.0864826	0.31742116	0.1862556	1.704223443	0.088339351	0.671159193	1
ENSMUSG00000044197	476.8264829	0.14019829	0.08227772	1.703964211	0.088387774	0.671159193	1
ENSMUSG00000017264	1501.99735	-0.07640797	0.044844072	-1.703858862	0.088407458	0.671159193	1
ENSMUSG00000074578	409.3449904	-0.206583725	0.121283069	-1.703318739	0.088508436	0.671282527	1
ENSMUSG00000023861	172.9841545	0.140504758	0.082490463	1.703284881	0.088514768	0.671282527	1
ENSMUSG00000029098	819.3835279	0.147955274	0.086886485	1.702857176	0.0885948	0.671544027	1
ENSMUSG00000055866	111.7424058	0.191569745	0.112528602	1.702409362	0.088678656	0.67161256	1
ENSMUSG00000025104	69.59889354	-0.235313126	0.138230648	-1.702322387	0.08869495	0.67161256	1
ENSMUSG00000032212	776.0953256	0.186671209	0.109697657	1.701688199	0.088813834	0.672167532	1
ENSMUSG00000037712	9104.711336	-0.056445929	0.033182933	-1.701053044	0.088933027	0.672292445	1
ENSMUSG00000038859	529.6342612	0.127911829	0.075227703	1.700328797	0.089069097	0.672292445	1
ENSMUSG00000032363	76.78218696	0.279246241	0.164289189	1.699723777	0.089182895	0.672292445	1
ENSMUSG00000046230	320.0170925	0.168752449	0.099304546	1.699342634	0.089254644	0.672292445	1
ENSMUSG00000037509	54.27998906	-0.32472704	0.191099024	-1.69926059	0.089270095	0.672292445	1
ENSMUSG00000002458	99.0029892	-0.221508406	0.130374631	-1.699014634	0.089316426	0.672292445	1
ENSMUSG00000066148	592.36582	-0.088049305	0.051833858	-1.698683213	0.089378888	0.672292445	1
ENSMUSG00000037916	2316.862097	-0.091665289	0.053974844	-1.698296523	0.089451811	0.672292445	1
ENSMUSG00000030335	1129.029368	-0.096759653	0.05698145	-1.698090406	0.0894907	0.672292445	1
ENSMUSG00000045659	2891.413361	0.151266417	0.089108478	1.697553595	0.089592047	0.672292445	1
ENSMUSG00000032737	2025.173372	0.099393345	0.05855281	1.697499133	0.089602335	0.672292445	1
ENSMUSG00000033910	245.1009219	-0.178212763	0.104985953	-1.697491499	0.089603777	0.672292445	1
ENSMUSG00000025393	19687.44269	-0.09320026	0.054908561	-1.697372099	0.089626334	0.672292445	1
ENSMUSG00000036291	803.8260117	0.0891537	0.052532769	1.697106421	0.089676543	0.672292445	1
ENSMUSG00000021196	5570.281818	-0.066472304	0.039176945	-1.69671997	0.089749615	0.672292445	1
ENSMUSG00000105741	39.14728752	0.337409027	0.198876077	1.696579256	0.089776234	0.672292445	1
ENSMUSG00000089886	29.59735868	0.367275808	0.216502442	1.696404922	0.089809222	0.672292445	1
ENSMUSG00000020875	39.11934135	0.349886111	0.206280726	1.696164822	0.08985467	0.672292445	1
ENSMUSG00000100594	56.87641598	-0.289333057	0.170581508	-1.696157227	0.089856108	0.672292445	1
ENSMUSG00000026509	1574.117516	0.122694773	0.072342792	1.696019331	0.089882219	0.672292445	1
ENSMUSG00000022641	5483.062568	0.10855726	0.064012447	1.695877375	0.089909105	0.672292445	1
ENSMUSG00000035529	902.556386	-0.079480592	0.04688706	-1.695149813	0.090047005	0.672292445	1
ENSMUSG00000052926	405.6782341	-0.120415879	0.071037991	-1.695091273	0.090058108	0.672292445	1
ENSMUSG00000072872	2451.947734	0.076282461	0.045003369	1.695038892	0.090068043	0.672292445	1
ENSMUSG00000009281	17689.39143	-0.107028667	0.063146624	-1.694923025	0.090090024	0.672292445	1
ENSMUSG00000079104	939.9869457	-0.118888636	0.07014689	-1.69485257	0.090103392	0.672292445	1
ENSMUSG00000037475	2304.145094	0.082007594	0.048390127	1.694717479	0.090129028	0.672292445	1
ENSMUSG00000015217	144.3930544	0.244461784	0.144256563	1.694631968	0.090145259	0.672292445	1
ENSMUSG00000031075	515.5526806	0.214847705	0.126784293	1.694592443	0.090152762	0.672292445	1
ENSMUSG00000026520	772.8569732	-0.130634207	0.077158679	-1.693059137	0.090444211	0.674124877	1
ENSMUSG00000028894	1161.524088	-0.075347575	0.044512057	-1.692745309	0.090503957	0.674229326	1
ENSMUSG00000032383	7420.134795	-0.105532786	0.062369621	-1.692054306	0.09063562	0.674360144	1
ENSMUSG00000029432	1741.592301	-0.073997304	0.043732632	-1.69203867	0.090638601	0.674360144	1
ENSMUSG00000033792	550.2669849	0.14547037	0.085991323	1.691686615	0.090705742	0.674360144	1
ENSMUSG00000108166	36.00303382	0.61442694	0.363304389	1.691218048	0.090795165	0.674360144	1
ENSMUSG00000031728	414.7344939	0.097722313	0.057793116	1.690898842	0.090856125	0.674360144	1
ENSMUSG00000023349	33.71766749	-0.491472483	0.290660155	-1.690883578	0.09085904	0.674360144	1
ENSMUSG00000060572	78.79289591	-0.3210247	0.189871283	-1.690749101	0.090884732	0.674360144	1
ENSMUSG00000063439	172.0906946	-0.206391966	0.12207234	-1.690734902	0.090887445	0.674360144	1
ENSMUSG00000002741	3432.260865	-0.068010589	0.040236415	-1.69027457	0.090975438	0.674673482	1
ENSMUSG00000029119	483.5884225	0.257207636	0.152266028	1.689199085	0.091181284	0.674874125	1
ENSMUSG00000027408	3426.758038	-0.426609549	0.252607561	-1.688823356	0.091253287	0.674874125	1
ENSMUSG00000022992	851.9725191	-0.086438295	0.051191897	-1.688515193	0.091312375	0.674874125	1
ENSMUSG00000066235	281.6492925	-0.135442065	0.080229085	-1.68819157	0.091374461	0.674874125	1
ENSMUSG00000027300	511.658069	-0.10294251	0.061000328	-1.687573059	0.091493214	0.674874125	1
ENSMUSG00000039233	576.0463054	0.107851083	0.063915768	1.687393988	0.091527619	0.674874125	1
ENSMUSG00000031209	78.6359397	0.341413763	0.202366945	1.687102419	0.09158366	0.674874125	1
ENSMUSG00000051615	1353.97622	-0.115791843	0.068642876	-1.686873414	0.091627695	0.674874125	1
ENSMUSG00000009876	135.046924	-0.214595548	0.127226146	-1.686725211	0.091656202	0.674874125	1
ENSMUSG00000029156	426.9679098	-0.105423124	0.062508267	-1.686546908	0.091690508	0.674874125	1
[truncated: 12,745 more rows]
