# Supplementary material for: Developmental chronodisruption alters placental signaling in mice
Source: PLoS One. 2021 Aug 9;16(8):e0255296. doi: 10.1371/journal.pone.0255296 (PMC8351967; doi:10.1371/journal.pone.0255296)
Supplement: S4 File — CL placenta tissue is the reference, so results show genes that are upregulated (postive log2FoldChange) or downregulated (negative log2FoldChange) in CD-exposed placenta tissue. To control for false discovery rate, p-values are adjusted using the Benjamini and Hochberg (BH, q-value) method (padj). (CSV) [file pone.0255296.s004.csv]

S4 File. Results of the DESeq2 differential expression analysis of mouse placental tissue show differential expression between control light (CL) and circadian disruption (CD) treament groups after adjusting for sex and first surrogate variable. CL placenta tissue is the reference, so results show genes that are upregulated (postive log2FoldChange) or downregulated (negative log2FoldChange) in CD…
Ensemble_ID	baseMean	log2FoldChange	lfcSE	stat	pvalue	padj	Gene_ID
ENSMUSG00000031965	95.03842292	-0.638397404	0.130513441	-4.89143034	1.00E-06	0.007377299	Tbx20
ENSMUSG00000023906	268.7226656	-0.458420601	0.093698978	-4.892482426	9.96E-07	0.007377299	Cldn6
ENSMUSG00000035783	1244.689089	-0.553244845	0.120433186	-4.593790648	4.35E-06	0.01293269	Acta2
ENSMUSG00000006782	157.0643734	-0.338739923	0.073765153	-4.592140205	4.39E-06	0.01293269	Cnp
ENSMUSG00000041037	961.16136	0.250018717	0.054067455	4.62419987	3.76E-06	0.01293269	Irgq
ENSMUSG00000000753	35.58648421	-1.180023864	0.264949805	-4.453763852	8.44E-06	0.020727432	Serpinf1
ENSMUSG00000026470	1882.057809	-0.190877513	0.043609616	-4.376959245	1.20E-05	0.025339808	Stx6
ENSMUSG00000029578	3404.16893	-0.097785194	0.022593527	-4.32801807	1.50E-05	0.027719845	Wipi2
ENSMUSG00000040489	30.54976811	0.791863171	0.186968899	4.235266809	2.28E-05	0.037384735	Sox30
ENSMUSG00000021388	15.64702669	-1.419213067	0.35478375	-4.000220037	6.33E-05	0.080635042	Aspn
ENSMUSG00000021613	24.29026112	-1.362784637	0.343054364	-3.972503429	7.11E-05	0.080635042	Hapln1
ENSMUSG00000031827	1275.633652	-0.300265269	0.074688335	-4.020243147	5.81E-05	0.080635042	Cotl1
ENSMUSG00000007589	759.1412982	-0.17253169	0.043252995	-3.988895832	6.64E-05	0.080635042	Tinf2
ENSMUSG00000042436	31.35805835	-1.195862838	0.304640267	-3.925491697	8.66E-05	0.082272074	Mfap4
ENSMUSG00000059430	114.1653488	-0.802989361	0.203801392	-3.940058275	8.15E-05	0.082272074	Actg2
ENSMUSG00000027570	35.44706242	-0.73447052	0.187693264	-3.913142664	9.11E-05	0.082272074	Col9a3
ENSMUSG00000022505	327.9126594	-0.330577116	0.084691859	-3.903292725	9.49E-05	0.082272074	Emp2
ENSMUSG00000026051	45.52883063	-0.569057272	0.146631303	-3.880871701	0.000104083	0.085226417	1500015O10Rik
ENSMUSG00000067818	501.4405884	-0.385985321	0.099850592	-3.865628781	0.000110803	0.085954251	Myl9
ENSMUSG00000024866	43.29669826	-0.526666378	0.138932942	-3.790795543	0.000150166	0.110664489	Acy3
ENSMUSG00000051811	33.90158448	-0.667226906	0.181792118	-3.670274114	0.000242291	0.115244809	Cox6b2
ENSMUSG00000029661	1809.793123	-0.607785246	0.162838283	-3.73244691	0.000189629	0.115244809	Col1a2
ENSMUSG00000019312	111.7128005	-0.48019391	0.130030214	-3.692941004	0.000221675	0.115244809	Grb7
ENSMUSG00000056643	348.4476502	-0.4597539	0.123445006	-3.724362075	0.00019581	0.115244809	Chst13
ENSMUSG00000022758	101.6846775	-0.400213238	0.106426579	-3.760463251	0.000169599	0.115244809	P2rx6
ENSMUSG00000029730	685.299036	-0.306436835	0.083485261	-3.670550107	0.000242029	0.115244809	Mcm7
ENSMUSG00000037446	536.9041815	-0.304362263	0.082809614	-3.675445974	0.000237434	0.115244809	Tulp1
ENSMUSG00000026181	1540.014539	-0.159707176	0.043705613	-3.654157078	0.000258028	0.115244809	Ppm1f
ENSMUSG00000024241	2163.416444	0.200297275	0.054696041	3.66200682	0.000250247	0.115244809	Sos1
ENSMUSG00000024597	1104.59741	0.213323322	0.058125962	3.670017921	0.000242533	0.115244809	Slc12a2
ENSMUSG00000022286	1201.547087	0.313729353	0.085359899	3.675371639	0.000237503	0.115244809	Grhl2
ENSMUSG00000001227	118.4137027	0.407596537	0.108965283	3.740609163	0.000183575	0.115244809	Sema6b
ENSMUSG00000037735	35.40898229	0.556996606	0.149832532	3.717461073	0.000201235	0.115244809	2810032G03Rik
ENSMUSG00000026175	33.32407053	-1.336503237	0.368399094	-3.627867872	0.000285771	0.116999588	Vil1
ENSMUSG00000022299	784.9519556	0.182191942	0.050146586	3.633187355	0.000279942	0.116999588	Slc25a32
ENSMUSG00000045466	326.8473544	0.299428038	0.082452642	3.631515407	0.000281762	0.116999588	Zfp956
ENSMUSG00000034041	52.35141758	-0.58342132	0.163344284	-3.571727798	0.000354634	0.120201302	Lyl1
ENSMUSG00000006398	235.6537327	-0.575645823	0.161850808	-3.556644724	0.000375622	0.120201302	Cdc20
ENSMUSG00000024640	456.1256171	-0.507756759	0.141272126	-3.594175115	0.000325421	0.120201302	Psat1
ENSMUSG00000087006	43.52583896	-0.450487347	0.125713528	-3.583443676	0.000339094	0.120201302	Gm13889
ENSMUSG00000024663	127.46127	-0.441910277	0.123870781	-3.567510208	0.000360389	0.120201302	Rab3il1
ENSMUSG00000030254	236.1136526	-0.283092787	0.079650904	-3.554169189	0.000379175	0.120201302	Rad18
ENSMUSG00000030796	966.8523351	-0.225047642	0.063081889	-3.567547619	0.000360338	0.120201302	Tead2
ENSMUSG00000026972	267.2228849	-0.185480856	0.052228669	-3.551322682	0.0003833	0.120201302	Arrdc1
ENSMUSG00000039704	1181.254039	0.208515633	0.057735811	3.611547647	0.000304375	0.120201302	Lmbrd2
ENSMUSG00000046230	320.0170925	0.345670291	0.096326967	3.588510062	0.000332573	0.120201302	Vps13a
ENSMUSG00000106990	96.48532288	0.420710574	0.117488653	3.580861324	0.000342463	0.120201302	Gm42547
ENSMUSG00000059456	400.3347035	-0.297670029	0.08491361	-3.505563237	0.000455642	0.139910648	Ptk2b
ENSMUSG00000062157	434.5656176	-0.247801473	0.070910225	-3.494580253	0.000474808	0.140418949	Ifnlr1
ENSMUSG00000036748	650.7680281	-0.193685354	0.055438245	-3.493713635	0.000476352	0.140418949	Cuedc2
ENSMUSG00000021892	391.7296118	-0.258535011	0.074324032	-3.47848472	0.000504257	0.14292782	Sh3bp5
ENSMUSG00000066027	21.45255676	0.687609726	0.197388964	3.483526705	0.000494854	0.14292782	Gm10436
ENSMUSG00000020737	1171.540356	-0.210170027	0.06052372	-3.472523263	0.00051559	0.143382751	Hn1
ENSMUSG00000001506	1098.096045	-0.761746063	0.221077649	-3.445604148	0.000569784	0.155519474	Col1a1
ENSMUSG00000063065	1123.777036	-0.19196626	0.056102411	-3.421711435	0.000622283	0.166760583	Mapk3
ENSMUSG00000039878	61.00264422	-1.033809153	0.303007037	-3.411832163	0.000645278	0.166855385	Slc39a5
ENSMUSG00000043019	1876.754741	0.252418686	0.07397339	3.412290351	0.000644195	0.166855385	Edem3
ENSMUSG00000041126	863.5318542	-0.234409725	0.068967833	-3.398826871	0.000676755	0.171977551	H2afv
ENSMUSG00000030108	315.3451252	-0.35092155	0.10352997	-3.389564869	0.000700036	0.172486071	Slc6a13
ENSMUSG00000024807	3821.155284	0.218699927	0.064537362	3.388733606	0.000702162	0.172486071	Syvn1
ENSMUSG00000024803	19.79246463	-0.909076805	0.270990602	-3.354643292	0.000794674	0.175173832	Ankrd1
ENSMUSG00000026873	115.4627636	-0.377983974	0.112437431	-3.361727223	0.000774566	0.175173832	Phf19
ENSMUSG00000028597	211.8930141	-0.346785817	0.103128252	-3.362665531	0.000771938	0.175173832	Gpx7
ENSMUSG00000017493	798.1466708	-0.299380846	0.089090165	-3.360425302	0.000778226	0.175173832	Igfbp4
ENSMUSG00000051579	961.3067128	-0.253533342	0.07534979	-3.364751812	0.000766125	0.175173832	Tceal8
ENSMUSG00000024507	4360.794276	-0.110452419	0.032930783	-3.354078144	0.000796299	0.175173832	Hsd17b4
ENSMUSG00000034867	872.8886564	0.146621335	0.043604556	3.362523294	0.000772336	0.175173832	Ankrd27
ENSMUSG00000113581	51.04663699	-1.163365847	0.348781345	-3.335516256	0.000851412	0.179329317	AL591207.1
ENSMUSG00000068614	34.59319566	-1.081801832	0.32472114	-3.331479528	0.000863857	0.179329317	Actc1
ENSMUSG00000035000	118.3946946	-0.444761753	0.133407847	-3.33385002	0.000856528	0.179329317	Dpp4
ENSMUSG00000025949	800.1592809	0.157477078	0.047125489	3.341653943	0.000832808	0.179329317	Pikfyve
ENSMUSG00000074489	959.4291304	-0.345953153	0.104035054	-3.325351785	0.00088307	0.180771865	Bglap3
ENSMUSG00000027472	2438.663615	0.140563267	0.042364252	3.317968787	0.000906746	0.183075777	Pdrg1
ENSMUSG00000001995	1981.741347	0.129466357	0.039069907	3.313710416	0.000920668	0.183374681	Sipa1l2
ENSMUSG00000031461	22.32745565	-0.850185809	0.262071455	-3.244099239	0.001178227	0.192185429	Myom2
ENSMUSG00000047261	47.4937287	-0.714982608	0.218824197	-3.267383673	0.001085465	0.192185429	Gap43
ENSMUSG00000060572	78.79289591	-0.593587933	0.183088128	-3.242088599	0.001186571	0.192185429	Mfap2
ENSMUSG00000001403	248.6322733	-0.511757989	0.157319441	-3.252986309	0.00114199	0.192185429	Ube2c
ENSMUSG00000015217	144.3930544	-0.457985226	0.140039608	-3.270397813	0.001073963	0.192185429	Hmgb3
ENSMUSG00000037166	186.5035393	-0.421035304	0.128376448	-3.279692734	0.001039202	0.192185429	Ppp1r14a
ENSMUSG00000074738	116.1859321	-0.349054373	0.107441089	-3.248797784	0.001158938	0.192185429	Fndc10
ENSMUSG00000026785	93.13923934	-0.311069426	0.095512148	-3.25685719	0.001126531	0.192185429	Pkn3
ENSMUSG00000018340	1422.39899	-0.176245773	0.054315404	-3.244858001	0.001175092	0.192185429	Anxa6
ENSMUSG00000074746	1412.403636	0.136381436	0.04161617	3.277126064	0.001048695	0.192185429	Pdzd8
ENSMUSG00000019261	912.778399	0.151385192	0.04605846	3.286805325	0.001013309	0.192185429	Map1s
ENSMUSG00000031557	823.2195344	0.177201481	0.053857817	3.290171963	0.001001262	0.192185429	Plekha2
ENSMUSG00000057335	1204.115177	0.199080154	0.061132291	3.256546577	0.001127764	0.192185429	Cep170
ENSMUSG00000018800	553.3446758	0.246269022	0.07580622	3.248665112	0.001159479	0.192185429	Abca5
ENSMUSG00000052942	98.97229059	0.498936721	0.152920355	3.262722748	0.001103474	0.192185429	Glis3
ENSMUSG00000048473	128.1839412	0.714904472	0.218099339	3.277884635	0.001045881	0.192185429	Sult6b2
ENSMUSG00000032318	55.72639498	0.763851825	0.233457232	3.271913304	0.001068223	0.192185429	Isl2
ENSMUSG00000033278	794.4372183	0.311062319	0.096212596	3.233072729	0.001224664	0.196199128	Ptprm
ENSMUSG00000002227	1384.069495	-0.154442591	0.047836582	-3.228545677	0.001244214	0.197187831	Mov10
ENSMUSG00000061947	42.48894277	-0.994324011	0.309137913	-3.216441494	0.00129791	0.197280322	Serpina10
ENSMUSG00000030707	170.8386554	-0.290962495	0.090412869	-3.218153547	0.001290187	0.197280322	Coro1a
ENSMUSG00000005986	200.4176819	0.242300442	0.075199312	3.222109828	0.001272503	0.197280322	Ankrd13d
ENSMUSG00000032511	121.4964543	0.511505786	0.159033144	3.216347061	0.001298337	0.197280322	Scn5a
ENSMUSG00000037103	458.0111971	-0.193359947	0.060216596	-3.211074033	0.001322399	0.198886053	Dcaf15
ENSMUSG00000056268	1110.223515	0.137937278	0.043023935	3.206059111	0.001345663	0.200340739	Dennd1b
ENSMUSG00000027869	104.5897057	-0.991913568	0.310694832	-3.19256539	0.00141015	0.20671967	Hsd3b6
ENSMUSG00000036777	214.9850916	-0.630285189	0.197680227	-3.188407858	0.001430586	0.20671967
ENSMUSG00000056579	2965.204619	0.147175435	0.046121613	3.191029657	0.001417667	0.20671967
ENSMUSG00000009876	135.046924	-0.389402815	0.122784605	-3.171430294	0.001516903	0.210921025
ENSMUSG00000031673	185.8438163	-0.381984946	0.120408691	-3.172403444	0.001511828	0.210921025
ENSMUSG00000004798	1426.691201	0.152823286	0.048076881	3.178727129	0.001479233	0.210921025
ENSMUSG00000016028	65.47296355	0.499410246	0.157378456	3.17330757	0.001507128	0.210921025
ENSMUSG00000090115	160.5598018	0.280479863	0.088637394	3.164351405	0.00155429	0.214099826
ENSMUSG00000028626	77.705219	-0.764772887	0.241928686	-3.16115009	0.001571475	0.214462687
ENSMUSG00000020325	1957.969803	-0.283388752	0.089882259	-3.152888606	0.001616635	0.214708047
ENSMUSG00000022661	323.1630844	-0.280825454	0.089070994	-3.152827205	0.001616975	0.214708047
ENSMUSG00000028189	292.8772842	-0.203192685	0.064390554	-3.15562875	0.001601526	0.214708047
ENSMUSG00000044068	541.93822	0.148181765	0.047047428	3.149625166	0.001634801	0.215136843
ENSMUSG00000029718	197.2950853	-0.465590063	0.148169939	-3.142270738	0.001676429	0.218662773
ENSMUSG00000005836	184.3508863	-0.338410318	0.108065229	-3.131537519	0.001738936	0.222871066
ENSMUSG00000053436	2709.984395	0.139574014	0.044558769	3.132357922	0.001734083	0.222871066
ENSMUSG00000035799	28.70372494	-0.738080028	0.236644229	-3.118943708	0.001815006	0.22864426
ENSMUSG00000112058	21.72735529	0.635142267	0.203587435	3.119751802	0.001810035	0.22864426
ENSMUSG00000054717	1864.150564	-0.378544092	0.121713635	-3.110120677	0.001870109	0.229788678
ENSMUSG00000025224	1794.819244	0.171738988	0.05515993	3.113473623	0.00184899	0.229788678
ENSMUSG00000065313	62.3187046	0.618468412	0.19886433	3.110001738	0.001870862	0.229788678
ENSMUSG00000021171	6498.851532	0.155823668	0.0501928	3.104502384	0.001905994	0.232168961
ENSMUSG00000001240	465.4893886	-0.222119018	0.071804514	-3.093385172	0.001978871	0.234342232
ENSMUSG00000027984	4477.576786	-0.192866267	0.062410251	-3.090297889	0.001999558	0.234342232
ENSMUSG00000031902	1287.389936	0.144985395	0.046924517	3.089757851	0.002003197	0.234342232
ENSMUSG00000046785	1532.223939	0.195510262	0.063277299	3.089737785	0.002003333	0.234342232
ENSMUSG00000034111	296.6194414	0.250391564	0.080822887	3.09802796	0.00194813	0.234342232
ENSMUSG00000042401	33.45369962	-0.526756827	0.171117496	-3.078334128	0.002081614	0.236114793
ENSMUSG00000113424	168.0312707	-0.441324114	0.143464059	-3.07619983	0.002096573	0.236114793
ENSMUSG00000031698	225.6773093	-0.433686715	0.140775632	-3.0806945	0.002065184	0.236114793
ENSMUSG00000002835	181.8369496	-0.376503276	0.122403712	-3.07591387	0.002098585	0.236114793
ENSMUSG00000059279	75.54178867	0.56998934	0.184880696	3.083011646	0.002049171	0.236114793
ENSMUSG00000005493	36.22405232	0.603129907	0.196428325	3.07048338	0.002137126	0.238629524
ENSMUSG00000024247	433.445445	-0.206467888	0.067491245	-3.059180323	0.002219435	0.245956802
ENSMUSG00000085395	31.18121109	-0.60486238	0.199100502	-3.037975164	0.002381736	0.249424307
ENSMUSG00000022941	129.4847515	-0.407437746	0.134574534	-3.02759915	0.002465048	0.249424307
ENSMUSG00000031628	328.6406088	-0.355709344	0.117946262	-3.015859405	0.00256252	0.249424307
ENSMUSG00000073599	262.3861174	-0.31049262	0.103084063	-3.012033191	0.002595042	0.249424307
ENSMUSG00000033216	347.6091849	-0.286573516	0.09402997	-3.047682714	0.002306133	0.249424307
ENSMUSG00000001761	208.3378001	-0.240662019	0.079171339	-3.039761883	0.002367653	0.249424307
ENSMUSG00000021262	404.2583826	-0.20578775	0.068282679	-3.013762109	0.0025803	0.249424307
ENSMUSG00000038871	1310.273218	-0.205303279	0.067588186	-3.037561625	0.002385006	0.249424307
ENSMUSG00000056144	507.9700088	-0.177354699	0.058464024	-3.033569817	0.002416788	0.249424307
ENSMUSG00000000876	1502.006753	-0.127438932	0.042122448	-3.025439795	0.002482718	0.249424307
ENSMUSG00000012114	1490.091313	0.133776234	0.044163919	3.029084316	0.002452962	0.249424307
ENSMUSG00000030516	5433.843189	0.159923638	0.052906045	3.022785746	0.002504595	0.249424307
ENSMUSG00000024294	1546.552532	0.162508952	0.054022244	3.00818587	0.002628123	0.249424307
ENSMUSG00000020850	3159.01327	0.167303347	0.054993412	3.042243453	0.002348219	0.249424307
ENSMUSG00000048027	417.9496426	0.184168074	0.061073605	3.015510114	0.002565474	0.249424307
ENSMUSG00000027177	2731.989169	0.19054326	0.063225878	3.013691013	0.002580905	0.249424307
ENSMUSG00000022389	1067.158363	0.192856496	0.063839943	3.020937782	0.002519931	0.249424307
ENSMUSG00000021972	797.3679232	0.195567422	0.064508621	3.03164785	0.002432228	0.249424307
ENSMUSG00000023868	3960.28492	0.197162427	0.065532331	3.008628308	0.0026243	0.249424307
ENSMUSG00000048612	6462.030104	0.202811239	0.06676562	3.037659782	0.00238423	0.249424307
ENSMUSG00000026490	1162.748938	0.255606121	0.084098283	3.039373827	0.002370705	0.249424307
ENSMUSG00000028339	1072.559167	0.461486023	0.152120567	3.033685918	0.002415858	0.249424307
ENSMUSG00000024164	206.0969619	0.901881237	0.299945061	3.006821433	0.002639948	0.249424307
ENSMUSG00000021390	36.86172005	-0.607336118	0.202158569	-3.004256122	0.002662311	0.249935046
ENSMUSG00000025265	580.8535432	0.226842912	0.075703899	2.996449526	0.002731435	0.25480135
ENSMUSG00000033752	33.2939344	-1.186696822	0.396714375	-2.991312886	0.002777807	0.255330948
ENSMUSG00000016526	71.22789583	-0.350744183	0.117227231	-2.99200262	0.002771539	0.255330948
ENSMUSG00000037709	26.77791724	0.677038026	0.226428382	2.990075806	0.002789082	0.255330948
ENSMUSG00000055653	352.8157191	-0.637365737	0.214068137	-2.97739657	0.002907077	0.258389563
ENSMUSG00000056394	359.6485553	-0.364449544	0.122923613	-2.964845692	0.003028348	0.258389563
ENSMUSG00000025792	670.7929066	-0.283673977	0.095427549	-2.972663351	0.002952281	0.258389563
ENSMUSG00000025364	1378.255887	-0.144169585	0.048601673	-2.966350255	0.003013571	0.258389563
ENSMUSG00000040331	3012.409041	-0.12638411	0.042634145	-2.964387129	0.003032865	0.258389563
ENSMUSG00000001440	4376.153912	0.090292004	0.030299955	2.979938528	0.002883062	0.258389563
ENSMUSG00000031010	6055.032068	0.191609401	0.064506845	2.970373166	0.002974382	0.258389563
ENSMUSG00000022390	1737.351056	0.232548005	0.077988262	2.981833391	0.002865279	0.258389563
ENSMUSG00000039987	332.7511712	0.241563514	0.081170619	2.975996937	0.002920378	0.258389563
ENSMUSG00000024383	1602.13466	0.31701585	0.106789423	2.968607188	0.002991527	0.258389563
ENSMUSG00000025324	605.1888426	0.400133794	0.134764411	2.969135471	0.002986389	0.258389563
ENSMUSG00000043398	22.74020291	0.602078346	0.202790553	2.968966445	0.002988032	0.258389563
ENSMUSG00000034066	365.0395269	0.246043097	0.083049643	2.962602696	0.0030505	0.258398414
ENSMUSG00000021959	572.8542882	0.191408842	0.064700865	2.958366043	0.003092746	0.26047993
ENSMUSG00000049555	37.29595842	-0.496343035	0.168232938	-2.950332082	0.003174325	0.262289469
ENSMUSG00000044393	5205.78231	0.17491551	0.059308378	2.949254649	0.003185414	0.262289469
ENSMUSG00000026667	1797.953085	0.182269085	0.061778026	2.950387009	0.003173761	0.262289469
ENSMUSG00000034210	1231.374027	0.21904174	0.074188396	2.952506759	0.003152052	0.262289469
ENSMUSG00000037536	393.9802976	-0.169277585	0.057481548	-2.944903021	0.003230559	0.264528943
ENSMUSG00000020330	136.7658932	-0.595381664	0.202434073	-2.941113897	0.003270343	0.26630707
ENSMUSG00000021240	1472.48091	-0.135828571	0.046309837	-2.933039257	0.003356614	0.269554282
ENSMUSG00000046157	994.9497688	-0.122356136	0.041700741	-2.934147736	0.00334465	0.269554282
ENSMUSG00000020876	471.0983935	0.172571914	0.058852936	2.932256677	0.003365085	0.269554282
ENSMUSG00000017765	1115.414152	0.261828412	0.089345297	2.930522589	0.003383924	0.269598131
ENSMUSG00000020832	464.0123443	-0.160034541	0.054760014	-2.922470775	0.003472662	0.275180466
ENSMUSG00000038286	189.9971067	-0.284789556	0.097558259	-2.919174224	0.0035096	0.275395738
ENSMUSG00000040270	241.214955	0.292049861	0.100054949	2.918894718	0.003512748	0.275395738
ENSMUSG00000028943	48.10200084	-0.611290889	0.209847186	-2.913028766	0.003579416	0.277546485
ENSMUSG00000016319	3094.520032	-0.152387378	0.052344726	-2.911226959	0.003600124	0.277546485
ENSMUSG00000024639	1772.331921	0.116281539	0.0400175	2.905767202	0.003663539	0.277546485
ENSMUSG00000025612	2093.24289	0.194103771	0.066816086	2.905045509	0.003671997	0.277546485
ENSMUSG00000026116	1075.823616	0.210211822	0.072282524	2.908197034	0.003635192	0.277546485
ENSMUSG00000045095	406.3980986	0.289649892	0.099447079	2.912603309	0.003584296	0.277546485
ENSMUSG00000056458	124.9375014	0.29692967	0.10214305	2.906998262	0.003649152	0.277546485
ENSMUSG00000003779	142.3688517	-0.512869162	0.176943758	-2.898486884	0.00374968	0.281972104
ENSMUSG00000072980	46.6397797	-0.739088063	0.258758514	-2.856285008	0.004286302	0.28263237
ENSMUSG00000052396	77.92537978	-0.676563172	0.235252916	-2.875897072	0.004028811	0.28263237
ENSMUSG00000020573	33.06594377	-0.508395308	0.177794274	-2.859458273	0.004243652	0.28263237
ENSMUSG00000022240	38.81056073	-0.458371888	0.160327272	-2.85897641	0.004250104	0.28263237
ENSMUSG00000020788	398.4020205	-0.45571658	0.158906463	-2.867829114	0.004132987	0.28263237
ENSMUSG00000017861	183.2969429	-0.436535724	0.152765841	-2.857548015	0.00426928	0.28263237
ENSMUSG00000059816	65.54523022	-0.389135017	0.136399604	-2.852904299	0.004332167	0.28263237
ENSMUSG00000027955	116.244986	-0.381074149	0.132124752	-2.884199536	0.0039241	0.28263237
ENSMUSG00000038811	121.8244974	-0.300246119	0.104646957	-2.869133775	0.004115977	0.28263237
ENSMUSG00000021123	269.7106914	-0.26749513	0.093758588	-2.85302002	0.004330589	0.28263237
ENSMUSG00000049881	224.8008614	-0.253818969	0.088158183	-2.879131135	0.003987725	0.28263237
ENSMUSG00000064090	171.0013972	-0.215142236	0.074567475	-2.885202094	0.003911625	0.28263237
ENSMUSG00000028494	5919.04788	-0.180706833	0.062940952	-2.871053375	0.004091064	0.28263237
ENSMUSG00000033355	973.2727479	-0.167407515	0.057845098	-2.894065706	0.003802886	0.28263237
ENSMUSG00000031776	1232.02291	-0.155776397	0.054518116	-2.857332756	0.004272177	0.28263237
ENSMUSG00000034845	2441.60902	-0.152746574	0.053313597	-2.865058494	0.004169322	0.28263237
ENSMUSG00000040722	1495.283542	-0.141602545	0.049554333	-2.857520971	0.004269644	0.28263237
ENSMUSG00000021870	1897.211148	0.120844344	0.042050104	2.873817932	0.004055427	0.28263237
ENSMUSG00000031631	578.316713	0.124585912	0.043671614	2.852789289	0.004333735	0.28263237
ENSMUSG00000042507	1641.195483	0.151861236	0.052873946	2.872137354	0.004077057	0.28263237
ENSMUSG00000065954	2080.102196	0.159566952	0.055567818	2.871571304	0.004084366	0.28263237
ENSMUSG00000002052	2694.138182	0.171248167	0.059244774	2.890519392	0.003846058	0.28263237
ENSMUSG00000039621	3337.695203	0.220592532	0.076998122	2.864907945	0.004171305	0.28263237
ENSMUSG00000070565	259.3946101	0.225841412	0.078144831	2.89003648	0.003851971	0.28263237
ENSMUSG00000025241	598.8528221	0.22883981	0.079437967	2.880735971	0.003967478	0.28263237
ENSMUSG00000009569	1424.41177	0.242276849	0.08456634	2.864932412	0.004170983	0.28263237
ENSMUSG00000021838	585.523723	0.26323579	0.092187818	2.85542921	0.00429787	0.28263237
ENSMUSG00000031853	1218.892913	0.298351535	0.103353059	2.886721869	0.003892782	0.28263237
ENSMUSG00000059493	745.8842294	0.323026512	0.113230493	2.852822634	0.00433328	0.28263237
ENSMUSG00000026321	44.19626614	0.456607554	0.158230625	2.885709092	0.00390533	0.28263237
ENSMUSG00000043501	55.5443735	-0.765520623	0.27006524	-2.83457665	0.004588645	0.283801425
ENSMUSG00000024795	129.2782822	-0.692325432	0.244087623	-2.836380733	0.004562802	0.283801425
ENSMUSG00000017499	75.3203034	-0.677322642	0.239028374	-2.833649537	0.004601977	0.283801425
ENSMUSG00000024598	43.45113073	-0.595865391	0.209541189	-2.843667134	0.004459761	0.283801425
ENSMUSG00000045328	127.8886538	-0.473470726	0.166682629	-2.840552307	0.004503549	0.283801425
ENSMUSG00000059498	260.0854487	-0.343190604	0.120850137	-2.839803196	0.004514137	0.283801425
ENSMUSG00000021103	768.7639407	-0.146346852	0.051625016	-2.834804953	0.004585367	0.283801425
ENSMUSG00000029467	2816.519384	0.190379698	0.067141067	2.835517924	0.004575145	0.283801425
ENSMUSG00000008730	1064.844887	0.212095652	0.074487734	2.847390318	0.004407928	0.283801425
ENSMUSG00000020668	376.1058019	0.219486328	0.077263278	2.840758679	0.004500636	0.283801425
ENSMUSG00000028385	1779.501721	0.253024902	0.089049534	2.841395005	0.004491664	0.283801425
ENSMUSG00000078700	143.2070939	0.257408138	0.090533703	2.843229982	0.004465883	0.283801425
ENSMUSG00000087652	24.31537815	0.891884305	0.313636345	2.843689261	0.004459452	0.283801425
ENSMUSG00000019951	1746.105438	0.147863036	0.052210758	2.83204153	0.004625184	0.284044118
ENSMUSG00000031389	61.33536135	-0.453605472	0.16041593	-2.827683454	0.004688614	0.285205043
ENSMUSG00000030616	82.95802693	-0.354407285	0.125375746	-2.826761128	0.004702139	0.285205043
ENSMUSG00000037126	83.90992139	-0.330906213	0.117019906	-2.827777134	0.004687243	0.285205043
ENSMUSG00000030492	39.12534281	-1.170599652	0.416164676	-2.812827993	0.004910791	0.289923774
ENSMUSG00000010122	31.09430953	-0.779809482	0.277378953	-2.811350581	0.0049334	0.289923774
ENSMUSG00000017716	173.9519306	-0.731413082	0.260149392	-2.811511783	0.004930928	0.289923774
ENSMUSG00000027750	1019.154809	-0.269075277	0.095492831	-2.817753676	0.00483609	0.289923774
ENSMUSG00000022210	297.9177831	-0.202053432	0.071822545	-2.813231307	0.004904636	0.289923774
ENSMUSG00000033382	2084.442881	0.093392498	0.033184098	2.814375054	0.004887217	0.289923774
ENSMUSG00000037443	514.7506121	0.136061678	0.048387388	2.811924401	0.004924608	0.289923774
ENSMUSG00000027171	1300.81081	0.161189081	0.057340291	2.811096328	0.0049373	0.289923774
ENSMUSG00000039842	194.4430621	-0.233798912	0.083303207	-2.806601585	0.005006712	0.291855789
ENSMUSG00000034390	1789.703039	0.228277847	0.081341802	2.80640264	0.005009805	0.291855789
ENSMUSG00000040021	1348.850787	0.112187204	0.040007412	2.804160505	0.005044778	0.29273618
ENSMUSG00000054169	66.6096095	-0.556094053	0.198650122	-2.799364271	0.005120334	0.294799218
ENSMUSG00000052331	442.1699426	0.244252208	0.087235166	2.79992829	0.005111396	0.294799218
ENSMUSG00000041445	207.0308066	-0.213097357	0.076200476	-2.796535789	0.005165369	0.295086719
ENSMUSG00000060671	3664.268256	0.148742174	0.053186134	2.796634418	0.005163793	0.295086719
ENSMUSG00000023460	2578.764718	-0.075325655	0.026988489	-2.791028992	0.005254077	0.295571888
ENSMUSG00000035093	2439.144572	0.132494104	0.047442433	2.792734152	0.005226463	0.295571888
ENSMUSG00000037411	42309.19296	0.274757176	0.098438438	2.791157423	0.005251992	0.295571888
ENSMUSG00000086247	41.75117303	0.470465536	0.168518385	2.791775729	0.005241967	0.295571888
ENSMUSG00000072494	284.027965	0.209581834	0.075145797	2.789002728	0.005287062	0.296296602
ENSMUSG00000069662	2478.010045	-0.213272759	0.076612888	-2.783771308	0.00537309	0.29898054
ENSMUSG00000052854	24921.13014	0.19738703	0.070910079	2.783624445	0.005375524	0.29898054
ENSMUSG00000030536	8669.475851	0.137315725	0.049363673	2.781716113	0.005407232	0.299613484
ENSMUSG00000037664	8693.881776	-0.142175983	0.051151327	-2.779516985	0.005443981	0.300519966
ENSMUSG00000018677	3013.997769	-0.103961917	0.037438429	-2.776877074	0.005488393	0.301841146
ENSMUSG00000054792	827.4070543	0.16060734	0.057879738	2.774845642	0.005522791	0.302603797
ENSMUSG00000018983	76.16658777	-0.491402527	0.17766866	-2.765836859	0.005677693	0.305602946
ENSMUSG00000067367	512.2091532	-0.176710922	0.063818827	-2.76894658	0.005623786	0.305602946
ENSMUSG00000006740	3297.939699	0.112205006	0.040502592	2.770316669	0.005600182	0.305602946
ENSMUSG00000041258	1144.067213	0.212153299	0.076646452	2.767946774	0.005641067	0.305602946
ENSMUSG00000020636	21.06963883	0.634813772	0.229536313	2.765635482	0.0056812	0.305602946
ENSMUSG00000020241	165.5130541	-0.556767349	0.201690135	-2.760508579	0.005771144	0.305974441
ENSMUSG00000002748	3236.985288	0.132895909	0.048105365	2.76260055	0.00573429	0.305974441
ENSMUSG00000036197	1849.264053	0.157438536	0.057018316	2.761192328	0.005759075	0.305974441
ENSMUSG00000041415	1345.328368	0.164032228	0.059360637	2.763316507	0.005721725	0.305974441
ENSMUSG00000076617	57.42589156	-0.350585945	0.127184377	-2.75651737	0.005842051	0.306993662
ENSMUSG00000035473	298.847315	-0.319300541	0.115809958	-2.757107826	0.005831512	0.306993662
ENSMUSG00000048285	3523.135082	0.12363038	0.044860043	2.75591311	0.005852854	0.306993662
ENSMUSG00000037313	413.6072388	-0.448658516	0.163130003	-2.750312675	0.005953842	0.311183266
ENSMUSG00000025257	50.45240501	-0.340989297	0.124097985	-2.747742409	0.006000713	0.312524779
ENSMUSG00000042985	19.77221464	-1.068551684	0.389445716	-2.74377568	0.006073703	0.312632089
ENSMUSG00000063445	46.44813083	-0.612526771	0.223303445	-2.743024273	0.006087619	0.312632089
ENSMUSG00000051235	76.48270446	-0.510553595	0.186041031	-2.744306412	0.006063891	0.312632089
ENSMUSG00000031349	324.3664711	-0.232572866	0.084779065	-2.743281803	0.006082846	0.312632089
ENSMUSG00000032586	122.7432953	-0.351899501	0.128443744	-2.739716928	0.006149212	0.314698737
ENSMUSG00000060512	18.82681181	-0.68676814	0.251282545	-2.733051519	0.006275052	0.318924089
ENSMUSG00000042097	148.6839405	0.224697967	0.08220155	2.733500367	0.006266505	0.318924089
ENSMUSG00000026196	20.38023661	-0.685325406	0.253794744	-2.700313631	0.006927414	0.319479957
ENSMUSG00000029838	311.4278732	-0.489623796	0.181292099	-2.700745365	0.006918428	0.319479957
ENSMUSG00000026885	96.45111214	-0.487003132	0.179753255	-2.709286862	0.006742801	0.319479957
ENSMUSG00000029521	82.99045278	-0.412206248	0.151588634	-2.719242447	0.006543163	0.319479957
ENSMUSG00000041378	748.9727852	-0.364149805	0.133950149	-2.718547223	0.00655693	0.319479957
ENSMUSG00000042106	554.3932854	-0.284210793	0.104645052	-2.715950617	0.006608577	0.319479957
ENSMUSG00000016494	989.923902	-0.202507503	0.074328406	-2.724496806	0.006439955	0.319479957
ENSMUSG00000021532	473.9268106	-0.200079573	0.074005143	-2.703590101	0.006859485	0.319479957
ENSMUSG00000027239	717.7048185	-0.198244228	0.073078425	-2.712760015	0.006672541	0.319479957
ENSMUSG00000031781	720.652142	-0.150201988	0.055464275	-2.708085298	0.006767263	0.319479957
ENSMUSG00000038332	1521.660478	-0.140300032	0.051661294	-2.715766912	0.006612245	0.319479957
ENSMUSG00000062014	4299.346008	0.103852179	0.038051545	2.729250002	0.006347856	0.319479957
ENSMUSG00000013662	2003.614271	0.123274355	0.045422869	2.713927071	0.00664908	0.319479957
ENSMUSG00000035173	1644.386648	0.130375784	0.048289314	2.699888904	0.006936263	0.319479957
ENSMUSG00000026311	830.6181527	0.142391731	0.052172244	2.729262175	0.006347622	0.319479957
ENSMUSG00000067150	609.392649	0.147032284	0.054007939	2.722419804	0.006480576	0.319479957
ENSMUSG00000044447	3814.120067	0.183661102	0.067967062	2.702207461	0.006888077	0.319479957
ENSMUSG00000069729	2318.531535	0.185164266	0.06850986	2.702738921	0.006877074	0.319479957
ENSMUSG00000045962	8674.868635	0.190397195	0.070254873	2.710092363	0.006726447	0.319479957
ENSMUSG00000021690	1411.824537	0.203251132	0.074823194	2.716418819	0.006599238	0.319479957
ENSMUSG00000037151	763.1257365	0.203545129	0.074759557	2.722663668	0.006475795	0.319479957
ENSMUSG00000061186	5317.682928	0.209322193	0.077486693	2.701395351	0.006904921	0.319479957
ENSMUSG00000020576	1060.131933	0.209396497	0.077063982	2.717177239	0.006584134	0.319479957
ENSMUSG00000026463	865.9864074	0.213479097	0.078918064	2.70507265	0.006828945	0.319479957
ENSMUSG00000027663	446.5263734	0.227027909	0.083815724	2.708655357	0.006755648	0.319479957
ENSMUSG00000040407	853.7892505	0.296887261	0.109358771	2.714800643	0.006631568	0.319479957
ENSMUSG00000015966	603.5683252	0.308315242	0.113308911	2.721014975	0.006508181	0.319479957
ENSMUSG00000067336	3797.918624	0.344073303	0.126167845	2.727107707	0.006389218	0.319479957
ENSMUSG00000061436	177.3337178	0.388469722	0.143398602	2.709020283	0.006748221	0.319479957
ENSMUSG00000053654	31.701316	0.675030391	0.248526348	2.716132096	0.006604956	0.319479957
ENSMUSG00000027087	4167.74454	0.152195255	0.056452452	2.695990147	0.007017974	0.322236518
ENSMUSG00000042834	575.3221799	-0.248198489	0.092199725	-2.691965617	0.007103227	0.324423697
ENSMUSG00000071722	235.8406109	-0.230174378	0.085521518	-2.691420647	0.007114842	0.324423697
ENSMUSG00000035181	979.8854514	0.180018675	0.066911782	2.690388294	0.007136892	0.324423697
ENSMUSG00000019820	2549.571386	0.30927532	0.114989103	2.689605473	0.007153654	0.324423697
ENSMUSG00000055609	1553.104496	-1.721984851	0.642344357	-2.680781472	0.007345046	0.324881147
ENSMUSG00000054446	25.66427792	-0.757394654	0.283753789	-2.669196618	0.007603293	0.324881147
ENSMUSG00000002870	484.2904736	-0.416030917	0.155729401	-2.671498854	0.007551333	0.324881147
ENSMUSG00000017146	145.6398465	-0.380743968	0.141792302	-2.685223128	0.00724814	0.324881147
ENSMUSG00000022021	105.4093545	-0.351495724	0.131553076	-2.671892861	0.007542473	0.324881147
ENSMUSG00000045377	177.85076	-0.291164832	0.108512179	-2.683245653	0.007291141	0.324881147
ENSMUSG00000030587	634.5562124	-0.179369851	0.066870403	-2.682350364	0.007310685	0.324881147
ENSMUSG00000063200	1355.244232	-0.140421358	0.052370293	-2.681317014	0.007333301	0.324881147
ENSMUSG00000020720	2173.740275	-0.097267105	0.036201106	-2.686854527	0.007212836	0.324881147
ENSMUSG00000011179	15007.91573	-0.094348265	0.035310972	-2.671924905	0.007541752	0.324881147
ENSMUSG00000043733	4823.060145	0.126499831	0.047186345	2.68085674	0.007343395	0.324881147
ENSMUSG00000009681	2359.439241	0.143231915	0.053557082	2.674378629	0.007486787	0.324881147
ENSMUSG00000026510	681.3924709	0.143840901	0.053890365	2.669139486	0.007604586	0.324881147
ENSMUSG00000044308	1831.445437	0.148736245	0.055593228	2.675438199	0.007463163	0.324881147
ENSMUSG00000026594	1948.490243	0.149537561	0.055984314	2.671061782	0.007561173	0.324881147
ENSMUSG00000015501	562.6483369	0.174401584	0.065063556	2.68048034	0.007351658	0.324881147
ENSMUSG00000028106	854.8409033	0.181301123	0.067755055	2.675831696	0.007454407	0.324881147
ENSMUSG00000020527	193.876565	0.266944103	0.099870708	2.672896857	0.007519937	0.324881147
ENSMUSG00000059742	35.34785264	0.418858743	0.156499108	2.67642894	0.007441134	0.324881147
ENSMUSG00000054910	35.41067571	0.527105306	0.197329662	2.671191456	0.007558252	0.324881147
ENSMUSG00000024301	60.11348309	-0.390290777	0.1463968	-2.665978885	0.007676451	0.326061146
ENSMUSG00000018334	504.9457347	0.318553293	0.119476773	2.666236154	0.007670579	0.326061146
ENSMUSG00000029603	4414.56521	0.225146652	0.084487882	2.66483959	0.007702505	0.326227664
ENSMUSG00000029062	2111.874092	0.14550606	0.05463544	2.663217502	0.007739737	0.326865278
ENSMUSG00000030346	76.39065154	-0.62307288	0.234395442	-2.658212444	0.007855636	0.328000607
ENSMUSG00000026630	468.1729215	-0.21273343	0.08001665	-2.658614541	0.007846267	0.328000607
ENSMUSG00000027272	895.7934935	0.115144362	0.043279803	2.66046412	0.007803304	0.328000607
ENSMUSG00000025467	100.7998868	0.825821127	0.310588369	2.658892635	0.007839794	0.328000607
ENSMUSG00000028031	42.03137882	-0.603267253	0.227217165	-2.655025004	0.007930253	0.329250702
ENSMUSG00000049676	148.4568815	0.324739031	0.122278376	2.655735564	0.007913564	0.329250702
ENSMUSG00000028066	264.5022788	-0.319898057	0.120532796	-2.654033325	0.007953597	0.329292327
ENSMUSG00000021051	1341.71266	0.106367382	0.04010725	2.652073673	0.007999908	0.329359358
ENSMUSG00000034158	2173.334833	0.19002974	0.071652829	2.652089856	0.007999525	0.329359358
ENSMUSG00000037544	151.5913896	-0.663248507	0.250276875	-2.650059085	0.00804777	0.329402464
ENSMUSG00000109116	3270.024996	0.445830647	0.168186353	2.650813459	0.008029818	0.329402464
ENSMUSG00000024347	23.87684357	0.588924826	0.222302	2.649210654	0.008068003	0.329402464
ENSMUSG00000021285	1256.710635	0.165351791	0.062517716	2.644878966	0.008172014	0.332727394
ENSMUSG00000060180	37.68490417	0.573624419	0.217104206	2.642161701	0.008237872	0.334484818
ENSMUSG00000029373	122.8396323	-0.493734916	0.188069072	-2.625285011	0.008657646	0.336128421
ENSMUSG00000027496	151.5990929	-0.486388063	0.185357066	-2.624059995	0.008688848	0.336128421
ENSMUSG00000049493	205.299498	-0.404056168	0.153373905	-2.63445185	0.008427326	0.336128421
ENSMUSG00000033585	544.609654	-0.28372823	0.107888968	-2.629816886	0.008543087	0.336128421
ENSMUSG00000071042	466.8135686	-0.24057216	0.091468815	-2.630100317	0.008535968	0.336128421
ENSMUSG00000048485	452.0821116	-0.21737905	0.082667773	-2.629550093	0.008549793	0.336128421
ENSMUSG00000045930	909.0897358	-0.163311354	0.062185579	-2.626193335	0.008634576	0.336128421
ENSMUSG00000025525	592.2517546	-0.159820481	0.060814437	-2.62800232	0.008588793	0.336128421
ENSMUSG00000062373	1633.505746	0.096232848	0.036587658	2.630199736	0.008533472	0.336128421
ENSMUSG00000032097	5394.486865	0.096685282	0.036818727	2.625981104	0.008639961	0.336128421
ENSMUSG00000019189	1834.598381	0.136829539	0.051847014	2.639101642	0.008312605	0.336128421
ENSMUSG00000039116	4303.162947	0.155231002	0.058971442	2.632308053	0.008480693	0.336128421
ENSMUSG00000027312	1466.565559	0.19780522	0.075367468	2.624543801	0.008676513	0.336128421
ENSMUSG00000036158	380.95809	0.201572971	0.076783333	2.625217761	0.008659357	0.336128421
ENSMUSG00000027164	798.6792739	0.206234508	0.078521376	2.626475991	0.008627408	0.336128421
ENSMUSG00000047749	341.7545854	0.206690166	0.078352303	2.637959019	0.008340666	0.336128421
ENSMUSG00000034801	1060.25613	0.229276441	0.086957657	2.636644658	0.008373049	0.336128421
ENSMUSG00000027859	14.94495368	1.317486688	0.501484258	2.627174567	0.008609715	0.336128421
ENSMUSG00000064373	9012.21552	-0.353190754	0.134995837	-2.616308496	0.008888621	0.336775396
ENSMUSG00000046916	113.4555205	-0.345295718	0.131755588	-2.620729201	0.008774193	0.336775396
ENSMUSG00000056481	122.2401119	-0.315132306	0.120425731	-2.6168187	0.008875347	0.336775396
ENSMUSG00000031077	255.628882	-0.204121673	0.078008852	-2.616647577	0.008879797	0.336775396
ENSMUSG00000031885	1088.498348	-0.135713777	0.051889431	-2.615441617	0.008911215	0.336775396
ENSMUSG00000027423	4329.829588	-0.116854858	0.044640354	-2.617695626	0.008852573	0.336775396
ENSMUSG00000036097	2767.637841	0.116210722	0.044333278	2.621297785	0.008759571	0.336775396
ENSMUSG00000040029	834.2958016	0.12353115	0.047210056	2.616627905	0.008880309	0.336775396
ENSMUSG00000019790	1413.099881	0.237901676	0.090739428	2.621811515	0.008746379	0.336775396
ENSMUSG00000055994	76.73527517	-0.270332412	0.103429343	-2.613691666	0.008956983	0.337639312
ENSMUSG00000018909	3051.969636	0.180548828	0.069122193	2.612023997	0.009000794	0.338425247
ENSMUSG00000032135	893.9142521	-0.277761322	0.106450539	-2.609299351	0.009072784	0.340264014
ENSMUSG00000023993	33.92401039	-0.463876431	0.177874827	-2.607881272	0.009110455	0.340809627
ENSMUSG00000035773	95.69548348	0.370604421	0.142166798	2.606828221	0.009138519	0.340994016
ENSMUSG00000024750	4787.368474	-0.110557006	0.042467945	-2.603304814	0.009232982	0.343648809
ENSMUSG00000035941	1311.336826	0.127186537	0.048876434	2.602205718	0.009262627	0.343883784
ENSMUSG00000051674	1451.768407	0.115625309	0.044514731	2.597461684	0.00939156	0.344230525
ENSMUSG00000037876	2095.797975	0.180821672	0.069583807	2.598617116	0.009360011	0.344230525
ENSMUSG00000053477	1864.682143	0.186839536	0.071879734	2.599335373	0.009340447	0.344230525
ENSMUSG00000101609	407.6248918	0.285562776	0.109970934	2.596711384	0.009412097	0.344230525
ENSMUSG00000021846	180.1485129	0.308302192	0.118669165	2.597997492	0.009376918	0.344230525
ENSMUSG00000033594	201.4393458	0.591270853	0.227639967	2.597394746	0.00939339	0.344230525
ENSMUSG00000020429	41.96537705	-0.993022023	0.386436173	-2.569692209	0.010178891	0.347079497
ENSMUSG00000031444	24.89195764	-0.698267491	0.272576174	-2.56173341	0.010415123	0.347079497
ENSMUSG00000031262	98.165538	-0.648973159	0.25258565	-2.569319202	0.010189855	0.347079497
ENSMUSG00000022754	78.33779556	-0.598451915	0.233842749	-2.559206637	0.010491136	0.347079497
ENSMUSG00000028678	87.614649	-0.563870183	0.219217605	-2.572193881	0.010105628	0.347079497
ENSMUSG00000023995	36.30635393	-0.501660169	0.194457372	-2.579795072	0.009885896	0.347079497
ENSMUSG00000073705	76.03366512	-0.429515321	0.166149887	-2.585107521	0.009734863	0.347079497
ENSMUSG00000041498	47.74995159	-0.426796372	0.165705422	-2.575633116	0.010005675	0.347079497
ENSMUSG00000110537	31.16787145	-0.416063179	0.162143683	-2.566015353	0.010287427	0.347079497
ENSMUSG00000039187	68.90971529	-0.384255866	0.150421481	-2.55452788	0.010633191	0.347079497
ENSMUSG00000005233	225.9399719	-0.349813452	0.135741874	-2.577048942	0.009964784	0.347079497
ENSMUSG00000040564	336.6331266	-0.325225988	0.126226761	-2.576521701	0.009979994	0.347079497
ENSMUSG00000022369	151.5815173	-0.306730451	0.119178398	-2.57370845	0.010061502	0.347079497
ENSMUSG00000024925	310.187377	-0.286382333	0.110715042	-2.586661469	0.009691075	0.347079497
ENSMUSG00000034586	123.9254652	-0.279149767	0.109177116	-2.556852355	0.010562404	0.347079497
ENSMUSG00000027459	173.9801955	-0.255359867	0.098908178	-2.581787193	0.009829017	0.347079497
ENSMUSG00000041995	149.8034836	-0.224404231	0.087572638	-2.562492522	0.010392383	0.347079497
ENSMUSG00000005204	4876.987476	-0.201663629	0.077982747	-2.586003132	0.009709605	0.347079497
ENSMUSG00000020638	555.067802	-0.173835654	0.068002409	-2.556316122	0.010578696	0.347079497
ENSMUSG00000039231	608.3161102	-0.172682225	0.067541738	-2.556674268	0.010567812	0.347079497
ENSMUSG00000030800	3292.942045	-0.169478478	0.066118933	-2.563236759	0.010370131	0.347079497
ENSMUSG00000031373	1157.259186	-0.159444524	0.061935005	-2.574384607	0.010041858	0.347079497
ENSMUSG00000023051	813.3498116	-0.147129112	0.056790332	-2.590742228	0.00957692	0.347079497
ENSMUSG00000052776	1276.401273	-0.141952003	0.055459417	-2.559565358	0.010480315	0.347079497
ENSMUSG00000026260	1818.73284	-0.129160497	0.050505742	-2.557342845	0.010547521	0.347079497
ENSMUSG00000031921	837.3093523	-0.123081879	0.047914969	-2.568756288	0.010206421	0.347079497
ENSMUSG00000024012	4439.571801	-0.107839407	0.041728991	-2.584280238	0.009758247	0.347079497
ENSMUSG00000013465	2354.325043	-0.087035981	0.033839177	-2.572047768	0.010109894	0.347079497
ENSMUSG00000026219	11829.00926	0.082700659	0.032330829	2.557950452	0.010529109	0.347079497
ENSMUSG00000005506	3479.806826	0.094767904	0.037106985	2.55391011	0.010652075	0.347079497
ENSMUSG00000031953	1177.643855	0.098725795	0.038664309	2.553409038	0.010667414	0.347079497
ENSMUSG00000030650	1488.566822	0.111104195	0.042970705	2.585579977	0.009721532	0.347079497
ENSMUSG00000029028	747.2749052	0.111975567	0.043511633	2.573462782	0.010068648	0.347079497
ENSMUSG00000034088	17120.35005	0.147002056	0.057343146	2.563550611	0.010360759	0.347079497
ENSMUSG00000024085	4338.029285	0.151525102	0.058714736	2.580699725	0.00986003	0.347079497
ENSMUSG00000056492	11788.99676	0.158066793	0.061330579	2.577291724	0.009957787	0.347079497
ENSMUSG00000028277	2675.155231	0.15818997	0.061236711	2.583253858	0.009787328	0.347079497
ENSMUSG00000049076	998.9782724	0.166679317	0.064880837	2.569006876	0.010199043	0.347079497
ENSMUSG00000052085	2262.697833	0.170266038	0.066123659	2.574963957	0.010025053	0.347079497
ENSMUSG00000029502	1843.607102	0.178312783	0.069752611	2.556359988	0.010577363	0.347079497
ENSMUSG00000028842	414.7735793	0.213095964	0.082341913	2.587940408	0.009655168	0.347079497
ENSMUSG00000023845	1985.433125	0.218983074	0.085715147	2.554776858	0.010625589	0.347079497
ENSMUSG00000091764	507.3163438	0.24044164	0.093865912	2.561543754	0.010420811	0.347079497
ENSMUSG00000027035	976.9429455	0.277525681	0.108605725	2.555350379	0.010608096	0.347079497
ENSMUSG00000052415	589.7870013	0.293076915	0.113458108	2.583128878	0.009790874	0.347079497
ENSMUSG00000020038	658.0651709	0.327398601	0.127171751	2.57446012	0.010039666	0.347079497
ENSMUSG00000051166	101.8125558	0.455046098	0.17627674	2.581430188	0.009839189	0.347079497
ENSMUSG00000100658	49.05361642	0.505242612	0.196962105	2.565176755	0.010312326	0.347079497
ENSMUSG00000027894	23.69807768	0.524302503	0.204811239	2.559930329	0.010469315	0.347079497
ENSMUSG00000042078	22.37948124	0.685768049	0.267695074	2.561750721	0.010414604	0.347079497
ENSMUSG00000022159	52.97023924	0.370307431	0.145082104	2.552399102	0.010698389	0.347320611
ENSMUSG00000032348	106.8007752	-0.618586953	0.242674655	-2.549038151	0.010802048	0.349480135
ENSMUSG00000028184	1591.546263	0.164188384	0.064420283	2.548706329	0.010812331	0.349480135
ENSMUSG00000024691	170.1409521	-0.318801194	0.125195382	-2.546429335	0.010883124	0.350998621
ENSMUSG00000019802	3316.975645	0.101199995	0.039767554	2.544788024	0.010934409	0.351756873
ENSMUSG00000038708	3170.13115	0.289262525	0.113731051	2.543390948	0.010978232	0.351756873
ENSMUSG00000067629	123.3373263	0.340216555	0.133754859	2.543582773	0.010972206	0.351756873
ENSMUSG00000033306	1384.729638	0.279002799	0.109733812	2.542541753	0.011004945	0.351847912
ENSMUSG00000031600	1916.258676	0.084359375	0.033192291	2.541535132	0.011036685	0.352098931
ENSMUSG00000040054	4287.61137	0.20165435	0.079505131	2.536369009	0.011200864	0.355722405
ENSMUSG00000062563	133.0049859	0.344644914	0.135917716	2.535687943	0.011222669	0.355722405
ENSMUSG00000048481	29.22109835	0.457046858	0.180241018	2.53575387	0.011220557	0.355722405
ENSMUSG00000002458	99.0029892	-0.318322092	0.125641443	-2.533575583	0.011290539	0.355747643
ENSMUSG00000001380	1103.212676	-0.102266812	0.04035374	-2.534258566	0.011268555	0.355747643
ENSMUSG00000110148	38.28384273	0.618716957	0.244222988	2.53340999	0.011295875	0.355747643
ENSMUSG00000034456	129.9228418	-0.304214893	0.120190409	-2.531107894	0.011370287	0.355810309
ENSMUSG00000051855	3084.281171	-0.252867845	0.099856394	-2.532315003	0.011331214	0.355810309
ENSMUSG00000026443	439.6096957	0.218861927	0.086458053	2.531423259	0.011360067	0.355810309
ENSMUSG00000000817	22.46973359	-0.792148225	0.315465964	-2.51104181	0.012037544	0.356459042
ENSMUSG00000039748	63.15291845	-0.620417069	0.246516347	-2.516738043	0.011844686	0.356459042
ENSMUSG00000064272	25.41289909	-0.574219746	0.228870717	-2.508926233	0.012109877	0.356459042
ENSMUSG00000037206	66.35282705	-0.509827962	0.201903986	-2.52510103	0.011566503	0.356459042
ENSMUSG00000016552	35.25049671	-0.468839526	0.186118212	-2.519041644	0.011767474	0.356459042
ENSMUSG00000031099	53.58252385	-0.464721376	0.183745866	-2.529152817	0.011433823	0.356459042
ENSMUSG00000034349	953.8751283	-0.360471916	0.143742902	-2.507754542	0.012150104	0.356459042
ENSMUSG00000047963	113.0738288	-0.336849829	0.133837406	-2.516858619	0.011840633	0.356459042
ENSMUSG00000090523	123.1872054	-0.304868334	0.120936245	-2.520901264	0.011705469	0.356459042
ENSMUSG00000020453	310.8353738	-0.219169377	0.087061685	-2.517403335	0.011822341	0.356459042
ENSMUSG00000021115	521.9699799	-0.204177214	0.081523399	-2.504522845	0.012261669	0.356459042
ENSMUSG00000053560	459.1773758	-0.201662943	0.08033223	-2.510361578	0.01206076	0.356459042
ENSMUSG00000028693	790.4531271	-0.180378766	0.071997193	-2.505358326	0.012232739	0.356459042
ENSMUSG00000022550	738.0287453	-0.178370381	0.070577039	-2.527314597	0.011493849	0.356459042
ENSMUSG00000022216	1378.046178	-0.170336811	0.067419414	-2.526524644	0.011519731	0.356459042
ENSMUSG00000054452	1173.852858	-0.157761236	0.062518423	-2.523435943	0.011621423	0.356459042
ENSMUSG00000028691	7742.139176	-0.132376271	0.052721209	-2.510873212	0.012043294	0.356459042
ENSMUSG00000004897	3044.367821	-0.122335936	0.048818251	-2.505946754	0.012212401	0.356459042
ENSMUSG00000021578	1723.185789	0.091075821	0.036244163	2.512841051	0.011976328	0.356459042
ENSMUSG00000033623	2518.011385	0.09404001	0.037397345	2.514617259	0.011916167	0.356459042
ENSMUSG00000017376	1510.840224	0.118001718	0.047077469	2.506543384	0.01219181	0.356459042
ENSMUSG00000022353	4272.384911	0.119237096	0.047393109	2.515916315	0.011872337	0.356459042
ENSMUSG00000004319	1488.788089	0.127167575	0.050319356	2.527209937	0.011497275	0.356459042
ENSMUSG00000056342	2341.92932	0.144215018	0.057478229	2.509037261	0.012106071	0.356459042
ENSMUSG00000022812	2198.748945	0.151375951	0.060348249	2.508373535	0.012128838	0.356459042
ENSMUSG00000006800	3883.299837	0.154721522	0.061603486	2.511570872	0.012019515	0.356459042
ENSMUSG00000036499	1402.100793	0.226780099	0.090379175	2.509207456	0.01210024	0.356459042
ENSMUSG00000069833	16710.29593	0.238357776	0.095110578	2.506112166	0.012206689	0.356459042
ENSMUSG00000024533	1338.672512	0.238557068	0.094875174	2.514430879	0.011922467	0.356459042
ENSMUSG00000047642	143.7124792	0.243897378	0.097366243	2.50494801	0.012246939	0.356459042
ENSMUSG00000113402	93.76667834	0.257826876	0.102405842	2.51769694	0.011812491	0.356459042
ENSMUSG00000041135	417.7652748	0.264630465	0.105059217	2.518869586	0.011773225	0.356459042
ENSMUSG00000033400	1857.64955	0.272018025	0.107965487	2.519490566	0.011752479	0.356459042
ENSMUSG00000020627	475.9501517	0.392841149	0.156476837	2.510538662	0.012054712	0.356459042
ENSMUSG00000026193	106265.6362	0.409000412	0.162449101	2.517714232	0.011811911	0.356459042
ENSMUSG00000072660	21.45819738	0.619956007	0.245640546	2.52383419	0.011608267	0.356459042
ENSMUSG00000038225	168.3545622	-0.24020648	0.095973192	-2.502849746	0.012319783	0.356741233
ENSMUSG00000051721	183.2390826	0.269246696	0.107551701	2.503416428	0.012300073	0.356741233
ENSMUSG00000001065	732.4274151	0.370198798	0.14808676	2.499877765	0.012423616	0.359042516
ENSMUSG00000051378	46.90148926	-0.715036773	0.286308934	-2.497430879	0.012509685	0.360646117
ENSMUSG00000032939	820.5219502	-0.150750852	0.060374942	-2.496910928	0.012528042	0.360646117
ENSMUSG00000052217	160.5755117	-1.58204544	0.633795786	-2.496143828	0.012555168	0.360722467
ENSMUSG00000045382	109.3445346	-0.33794661	0.135437498	-2.49522189	0.012587839	0.3609575
ENSMUSG00000022346	269.4228396	-0.531771204	0.213274236	-2.493368233	0.012653754	0.361441243
ENSMUSG00000052698	392.5532129	0.174478397	0.069972385	2.493532209	0.012647911	0.361441243
ENSMUSG00000035364	25.66819942	-0.609600266	0.244604396	-2.49218851	0.012695864	0.361942616
ENSMUSG00000036046	2646.540307	0.143563224	0.057632342	2.491018404	0.012737752	0.36243577
ENSMUSG00000046607	420.5456312	0.324794411	0.130446472	2.489867341	0.012779078	0.362911053
ENSMUSG00000096901	42.16604315	0.381845009	0.153422076	2.4888531	0.012815591	0.363248058
ENSMUSG00000041268	2032.980154	0.203798297	0.081924889	2.487623701	0.012859972	0.363806392
ENSMUSG00000040850	1527.544597	0.184622162	0.074245437	2.486646587	0.012895343	0.364108167
ENSMUSG00000020844	207.7713107	-0.299061491	0.120390763	-2.484089991	0.012988298	0.36439962
ENSMUSG00000030605	13228.09184	-0.122541598	0.049339429	-2.483644411	0.013004559	0.36439962
ENSMUSG00000028849	6254.708621	0.082404014	0.033154981	2.485418833	0.012939909	0.36439962
ENSMUSG00000020366	1552.119506	0.185875261	0.074799333	2.484985529	0.01295567	0.36439962
ENSMUSG00000026637	179.2079328	-0.3981525	0.160486916	-2.480903176	0.013104997	0.364768757
ENSMUSG00000029217	1410.699758	-0.137470283	0.055412954	-2.480832952	0.013107578	0.364768757
ENSMUSG00000038371	940.6866521	0.153362056	0.061824974	2.480584225	0.013116727	0.364768757
ENSMUSG00000046138	494.9484604	0.227176808	0.091517516	2.482331446	0.01305258	0.364768757
ENSMUSG00000078670	204.9030518	0.249384836	0.100613146	2.478650613	0.013188042	0.366061299
ENSMUSG00000029992	5792.527872	0.196366841	0.079252637	2.477732577	0.01322202	0.366314584
ENSMUSG00000050147	127.0494424	-0.242298825	0.097966924	-2.473271748	0.01338823	0.367099706
ENSMUSG00000021876	1195.228924	-0.177191263	0.071747368	-2.469655229	0.013524333	0.367099706
ENSMUSG00000021235	435.393641	-0.168697363	0.068267862	-2.471109489	0.013469457	0.367099706
ENSMUSG00000026958	1637.511413	-0.141956262	0.057358484	-2.474895651	0.013327511	0.367099706
ENSMUSG00000021196	5570.281818	0.093810547	0.037958092	2.471424182	0.013457608	0.367099706
ENSMUSG00000027893	2707.315151	0.099843045	0.040352322	2.47428253	0.013350407	0.367099706
ENSMUSG00000026696	947.2231437	0.117415463	0.047538259	2.469915097	0.013514512	0.367099706
ENSMUSG00000033991	1189.209415	0.138507689	0.056043573	2.471428587	0.013457443	0.367099706
ENSMUSG00000046982	449.8542446	0.168650195	0.068220172	2.472145567	0.013430482	0.367099706
ENSMUSG00000110218	53.67664839	0.30140173	0.121951662	2.471485212	0.013455312	0.367099706
ENSMUSG00000101523	23.819525	0.523735051	0.212022939	2.470181073	0.013504468	0.367099706
ENSMUSG00000110424	37.84190129	-0.451453737	0.18287841	-2.46860051	0.013564255	0.367380756
ENSMUSG00000042770	1371.79043	-0.117128996	0.047512681	-2.465215482	0.013693088	0.367380756
ENSMUSG00000040396	1413.997426	0.077603267	0.031478321	2.465292449	0.013690146	0.367380756
ENSMUSG00000021840	1711.867186	0.084674779	0.034320085	2.467207718	0.013617134	0.367380756
ENSMUSG00000032504	5320.167512	0.089693238	0.036398754	2.464184272	0.013732549	0.367380756
ENSMUSG00000035847	595.6924947	0.157125098	0.063709721	2.466265658	0.013653003	0.367380756
ENSMUSG00000004356	414.712949	0.167473541	0.067964186	2.464143978	0.013734093	0.367380756
ENSMUSG00000025366	1142.255313	0.173527608	0.070387798	2.465308086	0.013689549	0.367380756
ENSMUSG00000034664	136.4386189	-0.278170515	0.11305337	-2.460523866	0.013873434	0.370435779
ENSMUSG00000056076	3313.564181	0.072339276	0.029423298	2.45857131	0.013949107	0.371782802
ENSMUSG00000032238	1002.104998	0.219434859	0.089363938	2.45551912	0.014068127	0.374278198
ENSMUSG00000035441	1994.751814	0.171270989	0.069774074	2.454650821	0.014102149	0.374507352
ENSMUSG00000051586	4797.042307	0.227158189	0.092622821	2.452507771	0.014186432	0.376068011
ENSMUSG00000036698	2656.553777	0.205669198	0.083897771	2.451426254	0.014229134	0.376522812
ENSMUSG00000020091	3611.263759	0.138345241	0.056457431	2.450434577	0.014268389	0.376884918
ENSMUSG00000058690	1473.238385	0.138638886	0.056596521	2.449600836	0.014301466	0.377082837
ENSMUSG00000055912	4723.500157	-0.15676313	0.064034987	-2.448085598	0.014361753	0.377996215
ENSMUSG00000027323	143.13234	-0.676247758	0.277009007	-2.441248269	0.014636589	0.378905336
ENSMUSG00000006538	36.35781612	-0.510918054	0.209449043	-2.439342982	0.014713996	0.378905336
ENSMUSG00000034317	214.3609296	-0.376038288	0.154181158	-2.438938022	0.014730494	0.378905336
ENSMUSG00000045751	132.3142791	-0.330145044	0.135111229	-2.443505596	0.014545344	0.378905336
ENSMUSG00000024667	621.0172809	-0.181190025	0.074176283	-2.442694863	0.014578057	0.378905336
ENSMUSG00000022307	2035.523437	0.088334916	0.036195192	2.440515179	0.01466633	0.378905336
ENSMUSG00000061273	906.8908509	0.09449796	0.038697894	2.441940655	0.014608548	0.378905336
ENSMUSG00000004364	2716.647012	0.120723459	0.049488099	2.439444254	0.014709872	0.378905336
ENSMUSG00000028527	632.6344516	0.183184659	0.074921073	2.445035182	0.014483801	0.378905336
ENSMUSG00000033960	2443.963029	0.237796903	0.097323089	2.443376022	0.014550568	0.378905336
ENSMUSG00000041343	106.7262888	0.273655629	0.112146458	2.440162936	0.014680639	0.378905336
ENSMUSG00000027068	1106.951726	0.278200584	0.113911458	2.442252863	0.014595919	0.378905336
ENSMUSG00000041617	23.08198104	0.508643421	0.208397919	2.440731768	0.014657537	0.378905336
ENSMUSG00000028064	54.56036259	-0.690325156	0.283424004	-2.435662283	0.014864555	0.379906564
ENSMUSG00000005237	113.9420525	-0.540758393	0.221925787	-2.436663174	0.01482348	0.379906564
ENSMUSG00000028634	55.53735782	-0.30522129	0.125329853	-2.435343873	0.014877643	0.379906564
ENSMUSG00000034616	1054.862811	0.121128824	0.049701047	2.437148348	0.014803605	0.379906564
ENSMUSG00000024601	2934.486745	0.191826992	0.078784167	2.434841924	0.014898297	0.379906564
ENSMUSG00000038463	73.24376877	-0.440332291	0.180945208	-2.433511753	0.01495315	0.380153111
ENSMUSG00000038615	6181.15386	0.138518499	0.056924861	2.43335684	0.01495955	0.380153111
ENSMUSG00000070644	61.32781104	-0.37245672	0.153219228	-2.430874531	0.01506243	0.381452147
ENSMUSG00000030780	426.5573946	0.187486457	0.077112352	2.431341444	0.015043031	0.381452147
ENSMUSG00000019773	93.67631827	-0.515618277	0.212172136	-2.430188462	0.015090974	0.381519484
ENSMUSG00000020787	72.42794692	-0.353773095	0.145705723	-2.427997252	0.015182458	0.382520091
ENSMUSG00000052676	786.7573028	0.150756523	0.062088914	2.428074725	0.015179215	0.382520091
ENSMUSG00000027331	124.5000502	-0.58471122	0.240970079	-2.426488893	0.015245717	0.3834584
ENSMUSG00000020810	31.12481442	-0.522464718	0.215496713	-2.424467225	0.015330867	0.383528445
ENSMUSG00000028438	323.9048332	-0.346684504	0.143169418	-2.421498319	0.015456673	0.383528445
ENSMUSG00000056708	1610.809013	-0.191025402	0.078778743	-2.424834356	0.015315373	0.383528445
ENSMUSG00000036792	233.2272536	0.168232778	0.069420012	2.423404638	0.01537579	0.383528445
ENSMUSG00000099564	278.7100682	0.195635558	0.080749081	2.422758958	0.015403143	0.383528445
ENSMUSG00000055320	1827.684209	0.30883727	0.127485263	2.422533112	0.015412721	0.383528445
ENSMUSG00000048965	122.4202574	0.346703153	0.143096301	2.422865929	0.015398609	0.383528445
ENSMUSG00000039546	22.37006368	0.768831506	0.317464591	2.42178664	0.015444415	0.383528445
ENSMUSG00000030842	4365.606656	-0.123887431	0.051175489	-2.420835315	0.015484891	0.383582864
ENSMUSG00000067786	170.0500889	-0.29686618	0.122700255	-2.419442243	0.015544329	0.383765269
ENSMUSG00000046182	288.117519	0.281260697	0.116228337	2.419897807	0.015524869	0.383765269
ENSMUSG00000036391	1307.986317	0.149596535	0.061928686	2.415625841	0.015708193	0.386435108
ENSMUSG00000054715	352.2862901	0.150019357	0.062117385	2.415094541	0.015731126	0.386435108
ENSMUSG00000041762	93.63511101	0.440112997	0.182191582	2.415660435	0.015706701	0.386435108
ENSMUSG00000020553	415.1771333	-0.193302381	0.080149287	-2.411779163	0.015874894	0.388268487
ENSMUSG00000032527	1351.771149	-0.146462771	0.060717913	-2.412183869	0.015857282	0.388268487
ENSMUSG00000030451	1554.065414	0.250420361	0.103841993	2.411551954	0.015884789	0.388268487
ENSMUSG00000039680	1529.73844	-0.166381266	0.069048854	-2.409616639	0.015969291	0.389087987
ENSMUSG00000031485	2449.048302	0.15593004	0.064712673	2.409575005	0.015971113	0.389087987
ENSMUSG00000052187	11706.8876	-2.079076389	0.866598968	-2.3991217	0.016434452	0.391107728
ENSMUSG00000022479	22.89534392	-0.814804528	0.339051467	-2.403188328	0.016252815	0.391107728
ENSMUSG00000027715	250.7150987	-0.807518583	0.336433674	-2.40023115	0.016384722	0.391107728
ENSMUSG00000029102	22.10798155	-0.597899223	0.248576988	-2.405287904	0.016159729	0.391107728
ENSMUSG00000028717	100.5239939	-0.495023752	0.206252973	-2.400080571	0.016391464	0.391107728
ENSMUSG00000062661	53.652894	-0.48483264	0.201993344	-2.400240671	0.016384296	0.391107728
ENSMUSG00000105260	47.75241345	-0.385110836	0.16048899	-2.399609061	0.01641259	0.391107728
ENSMUSG00000036009	151.8668033	-0.211687114	0.088240997	-2.398965562	0.016441461	0.391107728
ENSMUSG00000021998	3800.736561	-0.207188291	0.08637417	-2.398729754	0.016452052	0.391107728
ENSMUSG00000073609	258.2168209	-0.147089033	0.061228433	-2.402299474	0.016292364	0.391107728
ENSMUSG00000022951	2551.263793	-0.137254744	0.057036984	-2.406416604	0.016109882	0.391107728
ENSMUSG00000037791	1783.023201	0.147076517	0.061221342	2.402373278	0.016289077	0.391107728
ENSMUSG00000056608	249.0244706	0.231140282	0.096088871	2.405484415	0.016151041	0.391107728
ENSMUSG00000074461	32.89833554	0.400396046	0.166501135	2.40476466	0.016182884	0.391107728
ENSMUSG00000022041	78.48994376	0.465952709	0.194155615	2.399893043	0.016399863	0.391107728
ENSMUSG00000069919	47549.79109	-0.303815403	0.126736336	-2.397224127	0.016519816	0.392086249
ENSMUSG00000073494	60.85057667	-0.701600516	0.292796518	-2.396205126	0.016565817	0.392271158
ENSMUSG00000026924	2926.648202	0.198515239	0.082857163	2.395872976	0.016580835	0.392271158
ENSMUSG00000035373	23.66370516	-0.60231992	0.252525663	-2.385183009	0.017070627	0.395490604
ENSMUSG00000005718	48.45746022	-0.400684831	0.167666676	-2.389770228	0.016858916	0.395490604
ENSMUSG00000030844	48.35778559	-0.347188843	0.145454155	-2.386929697	0.01698974	0.395490604
ENSMUSG00000024738	1428.455651	-0.309516804	0.12990391	-2.382659655	0.017188077	0.395490604
ENSMUSG00000036086	73.35898935	-0.263213792	0.110240901	-2.387623733	0.016957693	0.395490604
ENSMUSG00000029802	1324.129696	-0.234053038	0.097914488	-2.390382087	0.016830853	0.395490604
ENSMUSG00000028890	1298.879833	0.12373639	0.05186074	2.385935683	0.01703573	0.395490604
ENSMUSG00000043991	1112.553633	0.126965541	0.053197174	2.386697088	0.017000492	0.395490604
ENSMUSG00000022100	2006.525077	0.141247187	0.059082203	2.390689257	0.016816779	0.395490604
ENSMUSG00000054469	457.5019189	0.15268717	0.063975817	2.386638848	0.017003185	0.395490604
ENSMUSG00000068663	433.9602873	0.156808034	0.065778372	2.383884403	0.017130983	0.395490604
ENSMUSG00000035572	1283.246073	0.164763417	0.0691282	2.383447225	0.017151344	0.395490604
ENSMUSG00000032311	171.0511763	0.175890661	0.073828995	2.382406264	0.01719991	0.395490604
ENSMUSG00000036779	763.537378	0.179560695	0.075352534	2.382941689	0.017174915	0.395490604
ENSMUSG00000011158	1590.028426	0.181176923	0.075944423	2.385651436	0.017048902	0.395490604
ENSMUSG00000024413	2159.487202	0.248588303	0.104258688	2.384341373	0.017109723	0.395490604
ENSMUSG00000031089	140.4186689	0.27345347	0.114317346	2.392055787	0.016754296	0.395490604
ENSMUSG00000039316	157.2055343	0.392003371	0.164260125	2.38647919	0.01701057	0.395490604
ENSMUSG00000071660	1098.94369	0.093490794	0.039259568	2.381350546	0.017249289	0.395650942
ENSMUSG00000040205	40.70428196	1.04848558	0.440334849	2.381109699	0.017260571	0.395650942
ENSMUSG00000032245	1213.896386	-0.145069524	0.061011147	-2.377754402	0.017418423	0.397415073
ENSMUSG00000021095	218.4656509	0.240196257	0.101012527	2.377885833	0.017412216	0.397415073
ENSMUSG00000040249	8492.082879	0.296103855	0.124489889	2.378537381	0.017381475	0.397415073
ENSMUSG00000030677	174.8321684	-0.482259403	0.203262798	-2.372590597	0.017663831	0.400190121
ENSMUSG00000043008	52.9487422	-0.429104245	0.180713082	-2.374505704	0.017572465	0.400190121
ENSMUSG00000052384	360.013561	-0.176857043	0.074603045	-2.370641078	0.017757266	0.400190121
ENSMUSG00000045038	1414.824359	0.117364543	0.049494548	2.371262041	0.017727458	0.400190121
ENSMUSG00000053414	549.9043472	0.164652191	0.069379292	2.373218095	0.017633848	0.400190121
ENSMUSG00000073530	65739.68658	0.254037836	0.107107089	2.371811603	0.017701114	0.400190121
ENSMUSG00000029648	83257.85707	0.277846195	0.117040238	2.373937379	0.017599535	0.400190121
ENSMUSG00000027322	56.26439925	0.459094516	0.193629514	2.370994514	0.017740294	0.400190121
ENSMUSG00000078190	65.9791135	-0.393195384	0.165972098	-2.369045098	0.017834079	0.400695863
ENSMUSG00000029864	151.4247093	-0.170067851	0.071777566	-2.369373341	0.017818257	0.400695863
ENSMUSG00000022867	1595.563015	0.093608528	0.039533289	2.367840623	0.017892242	0.401390789
ENSMUSG00000094483	2950.201678	0.106022585	0.044795656	2.366805084	0.017942379	0.401903847
ENSMUSG00000021662	130.616355	-0.311944818	0.131876314	-2.36543477	0.018008915	0.402088988
ENSMUSG00000027510	227.0812474	-0.23593446	0.099762964	-2.364950382	0.018032487	0.402088988
ENSMUSG00000024887	609.636478	0.129625107	0.0548028	2.365300789	0.018015433	0.402088988
ENSMUSG00000027654	1255.10359	-0.181860648	0.076966664	-2.362849565	0.018135029	0.40376465
ENSMUSG00000032334	45.77014789	-0.429521025	0.181968247	-2.360417445	0.018254381	0.404588448
ENSMUSG00000030782	310.0124744	-0.163582008	0.069295469	-2.360645092	0.01824318	0.404588448
ENSMUSG00000022698	4431.783581	0.082503905	0.034941827	2.361178903	0.01821694	0.404588448
ENSMUSG00000034761	1765.533814	0.14663079	0.062218339	2.356713349	0.018437473	0.408032906
ENSMUSG00000032883	1627.792706	-0.093739871	0.039813507	-2.35447407	0.018548938	0.40879865
ENSMUSG00000020634	2024.846895	0.092507988	0.039287607	2.354635359	0.01854089	0.40879865
ENSMUSG00000038388	1044.359141	0.232123718	0.098593674	2.354346979	0.018555282	0.40879865
ENSMUSG00000030214	3792.071531	-0.132588047	0.056346024	-2.353103868	0.018617433	0.408945368
ENSMUSG00000026974	721.647228	0.13870515	0.0589431	2.353204179	0.018612411	0.408945368
ENSMUSG00000032338	35.39353023	-0.528283668	0.22471123	-2.350944669	0.018725818	0.409495303
ENSMUSG00000027635	264.3948745	-0.209773866	0.089195174	-2.351852191	0.018680196	0.409495303
ENSMUSG00000034243	3704.464481	0.23743617	0.100981236	2.351290011	0.018708446	0.409495303
ENSMUSG00000063236	646.0298948	-0.121670568	0.051781675	-2.349683914	0.018789359	0.410276097
ENSMUSG00000040690	236.3248704	-0.38025268	0.161906837	-2.348589388	0.018844675	0.410875252
ENSMUSG00000004032	252.5617518	-0.148117885	0.063102233	-2.347268517	0.01891162	0.41114229
ENSMUSG00000048078	55.41926004	0.525025912	0.223677318	2.347246997	0.018912713	0.41114229
ENSMUSG00000027533	3894.146627	-0.2274432	0.097134686	-2.341524019	0.01920519	0.415051756
ENSMUSG00000038215	509.9067898	-0.136826886	0.058425642	-2.341897861	0.019185965	0.415051756
ENSMUSG00000030682	2357.643017	-0.110616453	0.047221745	-2.342489735	0.019155561	0.415051756
ENSMUSG00000026123	2223.571838	0.129161872	0.05514587	2.342185777	0.01917117	0.415051756
ENSMUSG00000035112	254.4635904	-0.340232921	0.145473346	-2.338799032	0.019345837	0.416260277
ENSMUSG00000024858	3241.058244	0.079559816	0.034004028	2.339717399	0.019298336	0.416260277
ENSMUSG00000020893	2045.524085	0.230002119	0.098332565	2.339022884	0.019334249	0.416260277
ENSMUSG00000047793	144.3783611	0.391758788	0.167713832	2.335876432	0.019497683	0.418915954
ENSMUSG00000052299	1234.846684	0.102107637	0.043730916	2.334907332	0.019548262	0.419391321
ENSMUSG00000021175	122.7025847	-0.977789323	0.420858388	-2.323321456	0.02016189	0.420729485
ENSMUSG00000037474	99.85445737	-0.640846834	0.275045255	-2.329968696	0.019807806	0.420729485
ENSMUSG00000082045	85.16961005	-0.404721863	0.174469293	-2.31973121	0.020355422	0.420729485
ENSMUSG00000051359	66.09634331	-0.357894404	0.154228272	-2.320549921	0.020311148	0.420729485
ENSMUSG00000033220	67.06997594	-0.352867092	0.151653083	-2.326804609	0.019975667	0.420729485
ENSMUSG00000032698	102.0092939	-0.326858958	0.14096642	-2.318700857	0.020411262	0.420729485
ENSMUSG00000039081	100.4462554	-0.299529939	0.129240715	-2.317612828	0.020470372	0.420729485
ENSMUSG00000057614	117.5156771	-0.271444299	0.116405288	-2.331889762	0.019706491	0.420729485
ENSMUSG00000022503	257.4442204	-0.25674388	0.11051367	-2.323186635	0.020169128	0.420729485
ENSMUSG00000017550	182.7006197	-0.238618992	0.102946712	-2.317888426	0.020455386	0.420729485
ENSMUSG00000031482	380.8092777	-0.182871844	0.078815646	-2.320248003	0.020327465	0.420729485
ENSMUSG00000026921	642.5831964	-0.15874191	0.068490372	-2.317725898	0.020464223	0.420729485
ENSMUSG00000027951	1068.441835	-0.103018174	0.044165637	-2.332541338	0.019672231	0.420729485
ENSMUSG00000030986	2498.134328	0.089632208	0.038527867	2.326425355	0.01999587	0.420729485
ENSMUSG00000040028	1755.440284	0.108350502	0.046655856	2.322334437	0.020214935	0.420729485
ENSMUSG00000025437	1307.062253	0.11527671	0.049512135	2.32825165	0.019898745	0.420729485
ENSMUSG00000037692	2151.706177	0.13545699	0.058236186	2.325993488	0.020018898	0.420729485
ENSMUSG00000038774	1063.928067	0.148892506	0.063852575	2.331816788	0.019710331	0.420729485
ENSMUSG00000021360	1251.879954	0.154427428	0.06627176	2.330214672	0.019794808	0.420729485
ENSMUSG00000032462	4171.252945	0.155615644	0.067027077	2.32168328	0.020249996	0.420729485
ENSMUSG00000035011	802.6900056	0.156733981	0.067595811	2.31869369	0.020411651	0.420729485
ENSMUSG00000038042	265.895601	0.196954135	0.084904575	2.319711688	0.020356479	0.420729485
ENSMUSG00000022964	486.3464853	0.203875575	0.087853511	2.320630935	0.020306771	0.420729485
ENSMUSG00000024074	3746.087295	0.219394569	0.094529488	2.320911436	0.020291624	0.420729485
ENSMUSG00000038648	4719.850964	0.219607691	0.094626037	2.320795596	0.020297878	0.420729485
ENSMUSG00000032601	974.7927786	0.239111018	0.102963361	2.322292267	0.020217204	0.420729485
ENSMUSG00000031770	4197.819131	0.271795007	0.116986862	2.323295138	0.020163303	0.420729485
ENSMUSG00000039646	787.6107751	0.283299876	0.121787478	2.326182299	0.020008828	0.420729485
ENSMUSG00000028919	236.3229836	0.320943425	0.137659863	2.331423389	0.019731045	0.420729485
ENSMUSG00000038011	138.7404977	0.372773929	0.160876018	2.317150398	0.02049554	0.420729485
ENSMUSG00000037736	355.6885312	0.481624967	0.207785151	2.317898877	0.020454818	0.420729485
ENSMUSG00000027490	94.89487594	-0.337020126	0.145506287	-2.31618945	0.020547927	0.420912299
ENSMUSG00000020120	125.3641944	-0.333297352	0.143943695	-2.315470311	0.020587207	0.420912299
ENSMUSG00000038932	67.62853776	0.316190766	0.136558883	2.315417051	0.020590119	0.420912299
ENSMUSG00000058709	974.4923911	0.112932966	0.04879687	2.314348549	0.020648611	0.42152337
ENSMUSG00000030443	167.9713404	0.169697413	0.073349984	2.313530335	0.020693499	0.421855436
ENSMUSG00000023387	19.94715381	-1.072198046	0.464341232	-2.309073529	0.020939501	0.423683911
ENSMUSG00000062760	25.19014939	-0.84199337	0.366872002	-2.295060307	0.021729668	0.423683911
ENSMUSG00000026955	17.89999652	-0.721995199	0.314265618	-2.297404356	0.021595714	0.423683911
ENSMUSG00000036123	26.11800536	-0.628948299	0.273050047	-2.303417651	0.021255356	0.423683911
ENSMUSG00000006567	39.3663751	-0.601677337	0.261991323	-2.296554449	0.0216442	0.423683911
ENSMUSG00000033031	204.0571203	-0.434606915	0.189409031	-2.294541677	0.021759404	0.423683911
ENSMUSG00000038943	154.5714683	-0.409497213	0.17866186	-2.292023675	0.021904277	0.423683911
ENSMUSG00000045658	83.68550937	-0.39499449	0.172330118	-2.292080423	0.021901003	0.423683911
ENSMUSG00000095677	243.0854507	-0.359202834	0.156697312	-2.292335651	0.021886282	0.423683911
ENSMUSG00000035413	104.9746502	-0.352136106	0.153279156	-2.297351539	0.021598724	0.423683911
ENSMUSG00000023031	60.93304858	-0.345278764	0.149560773	-2.308618481	0.020964761	0.423683911
ENSMUSG00000030641	119.5232171	-0.318683311	0.138011882	-2.309100536	0.020938003	0.423683911
ENSMUSG00000002297	618.1484571	-0.192813577	0.083559986	-2.307486955	0.021027689	0.423683911
ENSMUSG00000036403	183.2061019	-0.165446088	0.071996845	-2.297963042	0.021563893	0.423683911
ENSMUSG00000064037	501.3732904	-0.158827751	0.068838427	-2.307254231	0.021040651	0.423683911
ENSMUSG00000025545	1018.975046	-0.141215432	0.061533669	-2.29492951	0.021737164	0.423683911
ENSMUSG00000000275	4565.898969	-0.076260968	0.033208604	-2.296422004	0.021651764	0.423683911
ENSMUSG00000032803	5333.405402	0.07764017	0.03381644	2.295929706	0.021679901	0.423683911
ENSMUSG00000022684	2250.512053	0.088702822	0.038495554	2.304235481	0.021209428	0.423683911
ENSMUSG00000014767	1069.60347	0.089524552	0.038899914	2.301407431	0.021368612	0.423683911
ENSMUSG00000023852	2311.476326	0.092310967	0.040156736	2.298766715	0.02151819	0.423683911
ENSMUSG00000029480	613.1183988	0.099785869	0.043327418	2.303065207	0.021275175	0.423683911
ENSMUSG00000035901	1544.707565	0.108322764	0.047213153	2.294334457	0.021771295	0.423683911
ENSMUSG00000028920	1035.752283	0.113684171	0.049580681	2.292912649	0.021853034	0.423683911
ENSMUSG00000038025	1946.889895	0.121540762	0.05295354	2.295233943	0.021719721	0.423683911
ENSMUSG00000034297	2127.624392	0.154083033	0.06685164	2.304850457	0.02117495	0.423683911
ENSMUSG00000048232	663.833805	0.155857553	0.067771465	2.29975186	0.021462282	0.423683911
ENSMUSG00000037750	428.6473405	0.157240033	0.068443417	2.297372639	0.021597521	0.423683911
ENSMUSG00000039662	1037.458863	0.185990704	0.080925534	2.298294414	0.021545038	0.423683911
ENSMUSG00000055204	5317.459436	0.206288221	0.089886406	2.294987986	0.021733813	0.423683911
ENSMUSG00000026135	338.7453515	0.210024094	0.091023521	2.307360691	0.021034721	0.423683911
ENSMUSG00000035877	276.8626853	0.21183082	0.09239029	2.292782291	0.021860542	0.423683911
ENSMUSG00000022199	1112.989028	0.241566466	0.105066722	2.299172011	0.021495174	0.423683911
ENSMUSG00000040663	158.3057766	0.242734308	0.105697888	2.296491569	0.021647791	0.423683911
ENSMUSG00000038473	232.2587893	0.259565008	0.112526034	2.306710698	0.021070953	0.423683911
ENSMUSG00000028763	13828.40913	0.273848106	0.118516651	2.310629793	0.020853312	0.423683911
ENSMUSG00000098912	99.68275625	0.321724751	0.139653378	2.30373769	0.021237373	0.423683911
ENSMUSG00000097124	42.59474817	0.43093072	0.18697373	2.30476613	0.021179675	0.423683911
ENSMUSG00000051747	68.54914726	0.592214408	0.258375862	2.292065536	0.021901862	0.423683911
ENSMUSG00000008540	856.8767315	-0.163713573	0.071538802	-2.288458421	0.022110839	0.423833263
ENSMUSG00000030494	1023.639749	-0.145254258	0.063462423	-2.288823082	0.022089634	0.423833263
ENSMUSG00000033416	1692.959341	-0.11161516	0.048788414	-2.287739046	0.022152722	0.423833263
ENSMUSG00000027288	2036.995386	0.138357277	0.060436527	2.289298941	0.022061989	0.423833263
ENSMUSG00000021709	2305.07931	0.163029536	0.071269339	2.287512955	0.0221659	0.423833263
ENSMUSG00000025423	1691.545675	0.177953072	0.077662373	2.291367949	0.021942142	0.423833263
ENSMUSG00000054065	742.6547467	0.214973944	0.093936055	2.288513646	0.022107626	0.423833263
ENSMUSG00000021553	322.493474	0.265982259	0.11615508	2.289889164	0.022027743	0.423833263
ENSMUSG00000040209	426.9678985	0.301562035	0.131834496	2.28742889	0.022170802	0.423833263
ENSMUSG00000023942	1759.855848	0.145023029	0.063431715	2.28628578	0.022237545	0.424009288
ENSMUSG00000035107	1201.92018	0.19798317	0.086585726	2.286556686	0.022221712	0.424009288
ENSMUSG00000020086	45.81039037	-0.395652633	0.173120941	-2.285411748	0.022288696	0.424167142
ENSMUSG00000032777	1076.720646	0.133212597	0.058294619	2.285161135	0.022303381	0.424167142
ENSMUSG00000028023	138.3126484	-0.315427256	0.138103337	-2.283994456	0.022371857	0.42492113
ENSMUSG00000039515	2200.1866	-0.09285546	0.040690281	-2.282005895	0.022488992	0.425781782
ENSMUSG00000037470	7345.302678	0.227996502	0.099886243	2.282561593	0.022456205	0.425781782
ENSMUSG00000040481	1468.45207	0.244000123	0.106935305	2.281754577	0.022503834	0.425781782
ENSMUSG00000037188	23.25649064	-0.823857933	0.36117901	-2.281023843	0.022547036	0.426052261
ENSMUSG00000016559	15681.34134	-0.103654944	0.045470981	-2.279584532	0.022632341	0.426518031
ENSMUSG00000015970	2131.631647	0.111121732	0.048755904	2.279144128	0.022658499	0.426518031
ENSMUSG00000047669	78.00360884	0.357643407	0.156880694	2.279715859	0.022624546	0.426518031
ENSMUSG00000021714	53.64498046	-0.503882041	0.221498789	-2.274874923	0.022913434	0.426589199
ENSMUSG00000040591	103.1807133	-0.24689225	0.108436273	-2.276841899	0.022795668	0.426589199
ENSMUSG00000020092	257.9712725	-0.22278092	0.098105555	-2.270828815	0.023157343	0.426589199
ENSMUSG00000041840	311.1288301	-0.222399427	0.097896343	-2.271784836	0.023099509	0.426589199
ENSMUSG00000028795	247.5553416	-0.209871847	0.092204603	-2.276153701	0.022836812	0.426589199
ENSMUSG00000004788	877.6155195	-0.147478894	0.064868684	-2.273499094	0.022996121	0.426589199
ENSMUSG00000014791	368.2811936	-0.144540788	0.063703229	-2.268971148	0.02327008	0.426589199
ENSMUSG00000032249	715.9453878	-0.102304948	0.045020641	-2.272400952	0.023062304	0.426589199
ENSMUSG00000031823	1278.769239	0.079161107	0.034856346	2.271067262	0.023142906	0.426589199
ENSMUSG00000040322	1571.771518	0.101011428	0.044396081	2.275233015	0.022891955	0.426589199
ENSMUSG00000054263	15011.38527	0.111184045	0.048799449	2.278387317	0.022703511	0.426589199
ENSMUSG00000034075	3533.604982	0.112582538	0.049527722	2.273121692	0.023018848	0.426589199
ENSMUSG00000059436	3651.538117	0.141973823	0.062571128	2.268998955	0.023268389	0.426589199
ENSMUSG00000020137	364.121428	0.182191822	0.080264743	2.269886054	0.023214498	0.426589199
ENSMUSG00000030729	248.1637865	0.233732302	0.102884428	2.27179474	0.023098911	0.426589199
ENSMUSG00000024018	132.6634474	0.258025885	0.113593297	2.271488643	0.023117414	0.426589199
ENSMUSG00000038765	98.8287672	0.362653866	0.159534816	2.273195755	0.023014386	0.426589199
ENSMUSG00000020121	1001.728098	0.381240671	0.167659078	2.273904137	0.022971751	0.426589199
ENSMUSG00000048406	30.15800472	0.404149286	0.178026219	2.270167208	0.02319744	0.426589199
ENSMUSG00000005355	73.64555535	0.44300923	0.194903597	2.272965897	0.023028235	0.426589199
ENSMUSG00000034777	126.7236944	0.5337554	0.234991583	2.271380924	0.023123928	0.426589199
ENSMUSG00000028664	42.76469457	-0.372314802	0.164194147	-2.267527858	0.023357999	0.426609106
ENSMUSG00000042029	141.2042169	-0.291804282	0.128658747	-2.268048534	0.023326249	0.426609106
ENSMUSG00000001029	342.5216924	-0.180656775	0.079663196	-2.267757047	0.023344019	0.426609106
ENSMUSG00000020114	3948.774495	0.07540385	0.033263321	2.266876814	0.023397752	0.426806271
ENSMUSG00000050192	319.5601094	0.20873026	0.092104605	2.266230454	0.023437277	0.426998795
ENSMUSG00000000154	1095.948524	-0.222134083	0.098059247	-2.265304803	0.023493982	0.427271074
ENSMUSG00000021754	1221.889744	0.108078522	0.047725885	2.264568213	0.023539189	0.427271074
ENSMUSG00000021140	2458.607542	0.255518552	0.112832444	2.26458405	0.023538217	0.427271074
ENSMUSG00000040877	132.0142923	-0.207959549	0.091863262	-2.263794534	0.023586755	0.427381517
ENSMUSG00000024483	1180.695586	0.109055355	0.048179408	2.263526269	0.023603267	0.427381517
ENSMUSG00000102752	528.4425439	0.259102522	0.114598141	2.260966181	0.023761351	0.429716021
ENSMUSG00000031701	4160.047644	-0.101515273	0.044916732	-2.26007698	0.023816474	0.430185054
ENSMUSG00000087177	126.4326513	-0.180216921	0.079815229	-2.257926493	0.023950243	0.432071758
ENSMUSG00000026131	6576.067113	0.235828962	0.104517889	2.256350222	0.024048706	0.433317707
ENSMUSG00000082925	48.15404979	0.376282841	0.166819253	2.255631972	0.024093689	0.43359815
ENSMUSG00000033053	49.50458593	0.400889738	0.17777568	2.25503139	0.024131359	0.433746456
ENSMUSG00000034773	22.24885691	-0.743186358	0.330901223	-2.245946242	0.024707451	0.434931321
ENSMUSG00000022033	98.23505816	-0.589187422	0.262994975	-2.240299159	0.025071508	0.434931321
ENSMUSG00000050410	60.26718503	-0.496876546	0.221132538	-2.246962615	0.024642416	0.434931321
ENSMUSG00000048329	25.36170037	-0.473004308	0.2106649	-2.24529244	0.024749365	0.434931321
ENSMUSG00000023505	156.2284671	-0.460361057	0.205470902	-2.240517039	0.025057376	0.434931321
ENSMUSG00000047996	50.47746211	-0.306164189	0.135947305	-2.252079878	0.024317225	0.434931321
ENSMUSG00000030107	739.3846687	-0.196653503	0.087775141	-2.240423669	0.025063431	0.434931321
ENSMUSG00000040856	3652.898916	-0.160344984	0.071427412	-2.244866212	0.024776723	0.434931321
ENSMUSG00000006818	818.8144145	-0.160224397	0.071224729	-2.249561341	0.024476805	0.434931321
ENSMUSG00000028800	3399.318953	-0.130731694	0.058266586	-2.243682074	0.024852864	0.434931321
ENSMUSG00000036023	565.4627011	-0.120022243	0.053547387	-2.241421096	0.024998811	0.434931321
ENSMUSG00000031731	2282.657652	0.082078473	0.036570752	2.24437478	0.024808298	0.434931321
ENSMUSG00000024122	2493.497513	0.100300984	0.044653411	2.246211037	0.024690494	0.434931321
ENSMUSG00000003226	4661.582798	0.102489471	0.045585423	2.248294842	0.024557395	0.434931321
ENSMUSG00000035614	676.4623771	0.111729181	0.049744518	2.246060182	0.024700153	0.434931321
ENSMUSG00000021339	800.3169198	0.113081954	0.050464671	2.240814246	0.02503811	0.434931321
ENSMUSG00000049470	6252.800577	0.118502836	0.052645008	2.250979545	0.024386833	0.434931321
ENSMUSG00000026927	620.6100316	0.12099114	0.0538321	2.247564927	0.024603946	0.434931321
ENSMUSG00000034973	820.1163493	0.125358758	0.055878214	2.24342813	0.02486922	0.434931321
ENSMUSG00000014426	1099.56592	0.133082596	0.059196121	2.248164112	0.024565727	0.434931321
ENSMUSG00000039286	11159.83209	0.170902008	0.076300127	2.239865329	0.025099667	0.434931321
ENSMUSG00000058192	220.6725763	0.171437207	0.076228997	2.248976309	0.024514003	0.434931321
ENSMUSG00000035476	1048.545166	0.172838234	0.077079323	2.242342398	0.024939252	0.434931321
ENSMUSG00000039629	139.5162716	0.174845942	0.077979986	2.242189982	0.024949096	0.434931321
ENSMUSG00000035168	1167.360815	0.195150493	0.086600147	2.253466064	0.024229778	0.434931321
ENSMUSG00000089759	248.4464434	0.224126505	0.100025111	2.240702394	0.025045359	0.434931321
ENSMUSG00000092060	888.1604573	0.255701679	0.114169118	2.239674636	0.025112053	0.434931321
ENSMUSG00000097855	64.80765827	0.303181048	0.134755397	2.249862008	0.024457706	0.434931321
ENSMUSG00000028348	36.86160084	0.401964715	0.178568937	2.251033815	0.024383396	0.434931321
ENSMUSG00000092284	22.74106968	0.555277188	0.246773957	2.250145007	0.024439742	0.434931321
ENSMUSG00000106106	22335.31894	0.558261245	0.248947276	2.242487862	0.024929859	0.434931321
ENSMUSG00000021952	501.3090693	0.135451089	0.060524097	2.237969605	0.025223037	0.436340783
ENSMUSG00000067851	3925.991478	0.113784114	0.05085333	2.237495836	0.025253951	0.436363407
ENSMUSG00000007080	100.5146719	-0.297968076	0.133449084	-2.232822197	0.025560672	0.436549589
ENSMUSG00000001053	422.9825866	-0.265116713	0.118601392	-2.235359198	0.025393777	0.436549589
ENSMUSG00000001555	319.5391842	-0.198415161	0.088863093	-2.232818544	0.025560913	0.436549589
ENSMUSG00000037032	676.8556846	-0.191508397	0.085673252	-2.235334752	0.02539538	0.436549589
ENSMUSG00000032299	1250.016706	-0.148852159	0.066651899	-2.233277087	0.025530678	0.436549589
ENSMUSG00000029569	1592.49827	0.090194823	0.040361077	2.234698133	0.025437173	0.436549589
ENSMUSG00000020198	3435.75575	0.096694022	0.043282659	2.234012977	0.025482219	0.436549589
ENSMUSG00000029179	418.580767	0.119211975	0.053347566	2.234628198	0.025441768	0.436549589
ENSMUSG00000052751	409.1154889	0.169675008	0.075909886	2.23521622	0.025403157	0.436549589
ENSMUSG00000021277	528.1061365	0.206342976	0.092374277	2.233770946	0.025498148	0.436549589
ENSMUSG00000053007	246.3017179	0.275973944	0.123639043	2.232093813	0.025608763	0.436860604
ENSMUSG00000068522	259.5788637	-0.438186371	0.196847837	-2.226015671	0.026013132	0.437983681
ENSMUSG00000015335	394.4668177	-0.170514024	0.076530143	-2.228063586	0.025876275	0.437983681
ENSMUSG00000005981	1582.620331	-0.133681976	0.060057128	-2.225913554	0.026019972	0.437983681
ENSMUSG00000022587	3963.401485	-0.133427871	0.059856484	-2.2291298	0.02580527	0.437983681
ENSMUSG00000020190	2952.012967	0.088351527	0.039701913	2.225372033	0.026056273	0.437983681
ENSMUSG00000026739	1107.319413	0.112548669	0.050576784	2.225302978	0.026060906	0.437983681
ENSMUSG00000022329	881.8848873	0.117683895	0.052831857	2.227517683	0.025912695	0.437983681
ENSMUSG00000024687	3795.472552	0.118606346	0.053268511	2.226575201	0.025975678	0.437983681
ENSMUSG00000029033	381.0787813	0.152549139	0.068434776	2.229117253	0.025806104	0.437983681
ENSMUSG00000039738	621.8183065	0.15282243	0.068532124	2.229938621	0.025751518	0.437983681
ENSMUSG00000019726	423.8832167	0.254217527	0.113979386	2.230381609	0.025722119	0.437983681
ENSMUSG00000089804	523.600088	0.275999	0.12384625	2.228561623	0.025843087	0.437983681
ENSMUSG00000039137	139.7774861	0.325448055	0.146206536	2.225947385	0.026017706	0.437983681
ENSMUSG00000023571	212.4765193	-0.215991845	0.097092653	-2.224595145	0.026108429	0.438282612
ENSMUSG00000033365	480.5266152	0.147308654	0.066315012	2.221347017	0.026327467	0.441456804
ENSMUSG00000024855	912.0364255	0.115823713	0.052162855	2.220425113	0.026389924	0.441499533
ENSMUSG00000084899	32.85248857	0.669510982	0.301500218	2.220598662	0.026378157	0.441499533
ENSMUSG00000026701	2716.087204	-0.153597304	0.069197496	-2.219694524	0.026439511	0.441827607
ENSMUSG00000033952	47.10797603	-0.495321769	0.223511696	-2.21608881	0.02668542	0.441928553
ENSMUSG00000002055	727.5053515	-0.244808815	0.110342949	-2.218617662	0.026512747	0.441928553
ENSMUSG00000020642	309.6725424	-0.235917873	0.10643397	-2.216565566	0.026652793	0.441928553
ENSMUSG00000028884	428.8514534	-0.170515778	0.076912371	-2.217013672	0.026622157	0.441928553
ENSMUSG00000029471	243.3855532	-0.1531162	0.069092583	-2.216101823	0.026684529	0.441928553
ENSMUSG00000038780	1642.961201	0.088313604	0.039838803	2.216773528	0.026638571	0.441928553
ENSMUSG00000035898	4079.162948	0.120403342	0.054311431	2.216906076	0.02662951	0.441928553
ENSMUSG00000002733	1306.975905	0.192073755	0.08656793	2.218763397	0.026502825	0.441928553
ENSMUSG00000022766	68.82899553	-0.791015664	0.357078324	-2.215244141	0.026743312	0.442041733
ENSMUSG00000075376	1315.958696	0.109737799	0.049553864	2.214515495	0.026793338	0.442041733
ENSMUSG00000025047	655.3490646	0.144832451	0.06541223	2.214149414	0.026818502	0.442041733
ENSMUSG00000003352	1171.11856	0.164193166	0.074167861	2.213804779	0.026842211	0.442041733
ENSMUSG00000018076	1289.808234	0.188917297	0.085315604	2.214334646	0.026805767	0.442041733
ENSMUSG00000022386	391.8230976	0.165462575	0.074758245	2.213302025	0.02687683	0.442117855
ENSMUSG00000042607	104.4560999	-0.382469348	0.172876853	-2.21238033	0.026940397	0.442478704
ENSMUSG00000000628	2561.444444	0.354605781	0.160301786	2.21211372	0.026958808	0.442478704
ENSMUSG00000029213	1762.459842	-0.086054968	0.03891672	-2.211259524	0.027017871	0.442954832
ENSMUSG00000031538	2586.347802	-0.357314894	0.161866394	-2.207468063	0.027281376	0.443481262
ENSMUSG00000107092	48.35597544	-0.341746949	0.154682316	-2.20934725	0.027150497	0.443481262
ENSMUSG00000028549	161.4917636	-0.289509596	0.131181264	-2.206943185	0.027318029	0.443481262
ENSMUSG00000026355	672.5225635	-0.187508155	0.084896581	-2.20866557	0.027197911	0.443481262
ENSMUSG00000037234	1724.348654	0.106270697	0.048166038	2.206340814	0.027360146	0.443481262
ENSMUSG00000021113	563.7212852	0.111085141	0.050302954	2.208322431	0.027221805	0.443481262
ENSMUSG00000026643	2369.585439	0.129920687	0.058893077	2.206043436	0.027380959	0.443481262
ENSMUSG00000025505	243.0244863	0.161930858	0.073311648	2.208801218	0.02718847	0.443481262
ENSMUSG00000028514	1776.752154	0.172802494	0.078305123	2.206784019	0.027329152	0.443481262
ENSMUSG00000041341	1793.116859	0.201235444	0.091104511	2.20884172	0.027185652	0.443481262
ENSMUSG00000022434	840.7792369	0.314176388	0.142408116	2.20616912	0.027372161	0.443481262
ENSMUSG00000040482	494.5947183	-0.119829685	0.054341711	-2.205114316	0.027446074	0.444047948
ENSMUSG00000048772	79.33567993	-0.288692432	0.13110908	-2.201925541	0.027670569	0.444750828
ENSMUSG00000022186	2017.145846	-0.100667579	0.045711806	-2.202222753	0.027649578	0.444750828
ENSMUSG00000024695	2717.589894	0.089218276	0.04051621	2.202039038	0.027662551	0.444750828
ENSMUSG00000041161	244.1494647	0.17475574	0.079295413	2.203856846	0.027534413	0.444750828
ENSMUSG00000020964	6640.278377	0.206949546	0.09394927	2.20277971	0.027610279	0.444750828
ENSMUSG00000109836	172.6413105	0.274362149	0.124560784	2.202636665	0.027620368	0.444750828
ENSMUSG00000074476	84.54043171	-0.675628553	0.306999294	-2.200749532	0.02775376	0.444953872
ENSMUSG00000108231	22.42740478	-0.463962467	0.21088806	-2.200041418	0.027803957	0.444953872
ENSMUSG00000032786	3413.860589	-0.155577211	0.070707218	-2.200301697	0.027785497	0.444953872
ENSMUSG00000034786	201.5954292	0.179599806	0.081603406	2.200886155	0.027744084	0.444953872
ENSMUSG00000053329	979.2099845	-0.188846779	0.085918005	-2.197988409	0.027949932	0.445266759
ENSMUSG00000037706	831.9042913	-0.154525196	0.070292864	-2.198305596	0.027927336	0.445266759
ENSMUSG00000042202	412.7083351	0.15686702	0.071379666	2.19764297	0.027974559	0.445266759
ENSMUSG00000036568	406.8101212	0.188371668	0.085654564	2.199201769	0.027863579	0.445266759
ENSMUSG00000026987	452.740739	0.209005352	0.095052457	2.198842185	0.027889146	0.445266759
ENSMUSG00000062248	409.3992751	-0.5580127	0.25406049	-2.196377327	0.028064947	0.445882754
ENSMUSG00000040423	1514.012608	0.172284865	0.07844487	2.19625407	0.028073763	0.445882754
ENSMUSG00000074207	74.57963396	-0.289533519	0.131956476	-2.194159224	0.028223965	0.446009595
ENSMUSG00000024151	529.0126837	-0.133639937	0.060922321	-2.193612036	0.028263312	0.446009595
ENSMUSG00000024234	586.4079258	-0.084687342	0.03859156	-2.194452397	0.028202903	0.446009595
ENSMUSG00000023150	2623.53648	0.133660059	0.060926709	2.19378434	0.028250917	0.446009595
ENSMUSG00000018501	2503.004544	0.155511898	0.070867149	2.194414497	0.028205625	0.446009595
ENSMUSG00000102881	32.62534218	0.367205469	0.167388948	2.193725899	0.028255121	0.446009595
ENSMUSG00000037007	295.2090023	-0.136425288	0.062210497	-2.192962535	0.028310079	0.446065313
ENSMUSG00000000374	1654.077484	0.079421996	0.036233468	2.191951262	0.028383026	0.446065313
ENSMUSG00000043241	669.804077	0.134280211	0.061262469	2.191883769	0.0283879	0.446065313
ENSMUSG00000070056	770.7823394	0.164629466	0.075096906	2.192227012	0.028363119	0.446065313
ENSMUSG00000035683	255.381542	-0.41144501	0.187794688	-2.190929974	0.02845686	0.446476658
ENSMUSG00000029561	887.6618253	-0.192269053	0.087776944	-2.190427744	0.02849323	0.446476658
ENSMUSG00000029610	702.6404884	-0.144902696	0.066157581	-2.190265944	0.028504955	0.446476658
ENSMUSG00000034480	612.7474803	0.176731988	0.080717976	2.189499737	0.028560538	0.446872361
ENSMUSG00000048327	98.40449922	-0.592258261	0.270577094	-2.188870654	0.028606243	0.447112841
ENSMUSG00000041488	2383.658608	-0.103329389	0.047218663	-2.188316711	0.02864654	0.44726839
ENSMUSG00000021965	56.0486672	-0.622840324	0.284778066	-2.18710778	0.028734657	0.447852647
ENSMUSG00000034127	179.7441335	-0.367295229	0.1679471	-2.186969755	0.028744732	0.447852647
ENSMUSG00000045318	37.8898787	-1.512267601	0.692464615	-2.183891522	0.02897022	0.448056813
ENSMUSG00000023015	216.1502809	-0.545704495	0.250446404	-2.17892725	0.029337073	0.448056813
ENSMUSG00000029177	367.2561531	-0.401702515	0.183878765	-2.184605253	0.028917802	0.448056813
ENSMUSG00000025491	47.18815557	-0.362861782	0.166132155	-2.1841755	0.028949355	0.448056813
ENSMUSG00000034685	59.22771726	-0.345297176	0.158291394	-2.181402078	0.02915369	0.448056813
ENSMUSG00000006519	781.0744901	-0.270463106	0.124147436	-2.178563774	0.02936409	0.448056813
ENSMUSG00000050423	518.4547611	-0.214565556	0.098501403	-2.178299487	0.029383747	0.448056813
ENSMUSG00000030341	2661.448272	-0.105375512	0.048248429	-2.184019564	0.02896081	0.448056813
ENSMUSG00000034543	1843.917998	0.087862844	0.040331796	2.178500644	0.029368784	0.448056813
ENSMUSG00000047694	1641.992483	0.091681342	0.042086354	2.178410163	0.029375514	0.448056813
ENSMUSG00000029086	2360.212575	0.113610999	0.052103942	2.180468411	0.029222758	0.448056813
ENSMUSG00000038497	420.4907143	0.133171483	0.061006924	2.182891271	0.029043818	0.448056813
ENSMUSG00000039414	492.6685803	0.147640461	0.067722592	2.180076945	0.029251758	0.448056813
ENSMUSG00000027422	8713.481215	0.167398001	0.076853934	2.17813183	0.029396224	0.448056813
ENSMUSG00000057230	1067.561657	0.178201043	0.08176936	2.179313173	0.029308411	0.448056813
ENSMUSG00000025261	4082.128665	0.21074635	0.096591631	2.181828258	0.02912221	0.448056813
ENSMUSG00000034593	945.1588879	0.231126952	0.106041731	2.179584859	0.029288248	0.448056813
ENSMUSG00000038119	259.7641105	0.269833611	0.123741573	2.180622113	0.029211378	0.448056813
ENSMUSG00000023033	39.72124761	0.338770743	0.155303818	2.181342009	0.029158129	0.448056813
ENSMUSG00000034063	34.53747479	0.368036325	0.168866701	2.179448782	0.029298346	0.448056813
ENSMUSG00000028747	25.84765904	0.578313361	0.264759448	2.184297352	0.028940405	0.448056813
ENSMUSG00000071192	44.20088552	-0.470247813	0.216032274	-2.17674797	0.029499377	0.448238473
ENSMUSG00000057914	48.66719385	-0.451490854	0.207409613	-2.176807753	0.029494914	0.448238473
ENSMUSG00000032572	23.83272847	0.584342827	0.268441053	2.176801281	0.029495397	0.448238473
ENSMUSG00000029270	1479.100661	0.184643261	0.084872699	2.175531856	0.029590284	0.448758928
ENSMUSG00000085057	122.3376991	0.242588554	0.111510603	2.175475218	0.029594523	0.448758928
ENSMUSG00000009470	3413.126224	0.142194309	0.065422858	2.173465275	0.029745317	0.450581934
ENSMUSG00000039911	2614.483751	0.300877865	0.138476611	2.172770285	0.029797611	0.450910663
ENSMUSG00000031824	366.1093219	0.192500544	0.08861502	2.172324106	0.029831225	0.450956334
ENSMUSG00000040701	248.0444103	-0.166373051	0.076636925	-2.170925444	0.029936809	0.452088753
ENSMUSG00000034271	2196.505523	0.179116639	0.082539275	2.170077693	0.030000961	0.452190222
ENSMUSG00000021903	85.10995325	0.456312582	0.210279791	2.170025853	0.030004888	0.452190222
ENSMUSG00000019303	62.9451427	-0.278392231	0.1283536	-2.168947587	0.030086663	0.45295948
ENSMUSG00000010064	78.27032617	-0.320507917	0.147889179	-2.167216833	0.030218324	0.453291744
ENSMUSG00000056698	316.7268577	-0.11439345	0.052777955	-2.167447572	0.030200743	0.453291744
ENSMUSG00000037351	3421.726283	0.094586949	0.043645723	2.167152739	0.03022321	0.453291744
ENSMUSG00000040451	2176.618321	0.173270141	0.079957032	2.167040692	0.030231751	0.453291744
ENSMUSG00000036585	28.44910088	-0.698857294	0.322843581	-2.164693168	0.030411191	0.454966794
ENSMUSG00000026837	513.7566387	-0.268638236	0.124166001	-2.163541015	0.030499593	0.454966794
ENSMUSG00000035697	175.89691	-0.183924682	0.084960612	-2.164822949	0.030401247	0.454966794
ENSMUSG00000024253	258.8210434	-0.164036171	0.075845712	-2.162761288	0.030559544	0.454966794
ENSMUSG00000020220	692.8778006	0.204620498	0.094570915	2.163672605	0.030489485	0.454966794
ENSMUSG00000039474	2567.14147	0.236428613	0.109299974	2.163116831	0.030532195	0.454966794
ENSMUSG00000054434	556.4514905	0.248200167	0.1146937	2.164026164	0.030462341	0.454966794
ENSMUSG00000022983	1247.141843	0.143193464	0.066229543	2.162078401	0.030612134	0.455289845
ENSMUSG00000005470	120.1026253	-0.419460834	0.194088402	-2.161184435	0.030681095	0.455388699
ENSMUSG00000027500	102.7970348	-0.253881607	0.117538199	-2.159992316	0.030773264	0.455388699
ENSMUSG00000021938	578.3390747	-0.169244154	0.078328799	-2.160688747	0.030719391	0.455388699
ENSMUSG00000004500	329.0293597	0.2004944	0.092770139	2.161195421	0.030680247	0.455388699
ENSMUSG00000042757	3524.478439	0.211344194	0.097831026	2.160298235	0.03074959	0.455388699
ENSMUSG00000031980	48.15624164	-1.178697382	0.546586921	-2.156468323	0.031047115	0.456220386
ENSMUSG00000020774	23.32772308	-0.542886653	0.251546827	-2.158193209	0.030912813	0.456220386
ENSMUSG00000007872	664.9710947	-0.198514816	0.092074857	-2.156015464	0.031082458	0.456220386
ENSMUSG00000079553	290.0775953	-0.177970917	0.0826129	-2.15427513	0.031218602	0.456220386
ENSMUSG00000045954	690.0724199	-0.14874599	0.069032102	-2.15473652	0.031182458	0.456220386
ENSMUSG00000008036	3371.33808	-0.114201593	0.05302031	-2.153921647	0.031246317	0.456220386
ENSMUSG00000010277	2298.374293	0.124187653	0.057547361	2.158007795	0.030927226	0.456220386
ENSMUSG00000052271	1468.364737	0.124963184	0.057987889	2.154987648	0.031162801	0.456220386
ENSMUSG00000021392	638.3115179	0.128396968	0.059491659	2.158234777	0.030909583	0.456220386
ENSMUSG00000021275	590.7599383	0.158770607	0.073670535	2.155143952	0.031150571	0.456220386
ENSMUSG00000074607	412.2523105	0.179133803	0.083137165	2.154677787	0.031187057	0.456220386
ENSMUSG00000035275	187.9607539	0.24604104	0.11405452	2.157223057	0.030988289	0.456220386
ENSMUSG00000022629	668.5915512	0.281939098	0.13074778	2.15635858	0.031055676	0.456220386
ENSMUSG00000041329	29.26855252	0.472265658	0.219279918	2.153711392	0.031262812	0.456220386
ENSMUSG00000029406	1521.022252	0.204750544	0.095138402	2.15213352	0.03138684	0.457577281
ENSMUSG00000015869	830.6468565	-0.131331896	0.061054838	-2.151048149	0.031472399	0.457918752
ENSMUSG00000054823	7575.157477	0.104152738	0.048412707	2.151351241	0.031448487	0.457918752
ENSMUSG00000020954	2422.182827	0.092952214	0.043229762	2.150190258	0.031540168	0.458338117
ENSMUSG00000030259	5936.430424	0.166857978	0.077612104	2.14989633	0.031563416	0.458338117
ENSMUSG00000032387	97.49039306	-0.353474572	0.164449619	-2.149439894	0.031599546	0.458411129
ENSMUSG00000020914	472.9379592	-0.651064356	0.304069893	-2.141166783	0.032260591	0.45845448
ENSMUSG00000013584	61.59531469	-0.488062979	0.227761724	-2.142866552	0.032123815	0.45845448
ENSMUSG00000039194	49.06139971	-0.440706364	0.205362173	-2.14599581	0.031873313	0.45845448
ENSMUSG00000062184	43.38162975	-0.397221075	0.185363703	-2.142928027	0.032118878	0.45845448
ENSMUSG00000037621	106.868092	-0.296670139	0.138220312	-2.146357028	0.031844505	0.45845448
ENSMUSG00000018809	251.3788992	-0.170646575	0.079554202	-2.145035349	0.031950021	0.45845448
ENSMUSG00000001435	961.0766227	-0.155718699	0.072647119	-2.143494471	0.032073415	0.45845448
ENSMUSG00000010307	1001.435972	-0.143213891	0.066871474	-2.141629028	0.032223346	0.45845448
ENSMUSG00000025722	746.4937878	-0.131431852	0.061416657	-2.140003369	0.032354494	0.45845448
ENSMUSG00000032322	1950.291179	-0.12056008	0.056285802	-2.14192702	0.032199355	0.45845448
ENSMUSG00000034926	2954.469123	-0.116860543	0.054640196	-2.138728463	0.032457666	0.45845448
ENSMUSG00000029221	2318.875947	0.070535122	0.032982935	2.138533839	0.032473441	0.45845448
ENSMUSG00000022895	11508.39839	0.07977664	0.037169416	2.146297901	0.031849219	0.45845448
ENSMUSG00000038170	4463.545909	0.099797488	0.046482081	2.147009891	0.031792494	0.45845448
ENSMUSG00000037111	2191.98876	0.139474466	0.065096701	2.142573502	0.032147361	0.45845448
ENSMUSG00000053293	1063.160229	0.150554603	0.070092712	2.147935214	0.031718902	0.45845448
ENSMUSG00000028468	1496.784631	0.158388067	0.073938611	2.142156375	0.032180901	0.45845448
ENSMUSG00000040220	319.5148549	0.159414265	0.074509954	2.13950294	0.032394958	0.45845448
ENSMUSG00000024073	1973.262716	0.173011232	0.080646033	2.145316098	0.031927582	0.45845448
ENSMUSG00000072623	1079.238626	0.180923175	0.084500465	2.141090867	0.032266711	0.45845448
ENSMUSG00000039234	4437.586006	0.18826668	0.087950918	2.140587989	0.032307278	0.45845448
ENSMUSG00000066643	349.8886274	0.197392567	0.091963567	2.146421374	0.031839376	0.45845448
ENSMUSG00000025278	11936.96513	0.198326101	0.092350763	2.147530714	0.031751055	0.45845448
ENSMUSG00000020828	695.1751799	0.208494541	0.097480846	2.138825717	0.032449786	0.45845448
ENSMUSG00000029166	430.885947	0.226796559	0.105971861	2.14015831	0.032341975	0.45845448
ENSMUSG00000039086	218.0726495	0.317502805	0.148467541	2.138533476	0.03247347	0.45845448
ENSMUSG00000026077	170.1381761	0.381652725	0.177659162	2.148229909	0.031695496	0.45845448
ENSMUSG00000097204	20.58127741	0.479116795	0.22391629	2.139713888	0.032377896	0.45845448
ENSMUSG00000025001	174.7345626	-0.37214162	0.174254951	-2.135615761	0.032710746	0.458482517
ENSMUSG00000028541	67.78912454	-0.331482679	0.155050769	-2.137897684	0.032525048	0.458482517
ENSMUSG00000110631	370.1195281	-0.313662695	0.146909899	-2.135068479	0.032755417	0.458482517
ENSMUSG00000020080	108.8234147	-0.310157154	0.14524197	-2.135451307	0.032724164	0.458482517
ENSMUSG00000032040	188.5737127	-0.177817208	0.083270303	-2.135421658	0.032726583	0.458482517
ENSMUSG00000035151	785.2209492	0.108454535	0.050787641	2.135451314	0.032724163	0.458482517
ENSMUSG00000018820	1157.036216	0.151986681	0.07114479	2.136300949	0.032654892	0.458482517
ENSMUSG00000043535	749.2507645	0.157434252	0.073651529	2.137555789	0.032552813	0.458482517
ENSMUSG00000078684	343.0245932	0.291822676	0.136617386	2.136058114	0.032674677	0.458482517
ENSMUSG00000052911	3787.391279	0.140167864	0.065670639	2.134406875	0.032809489	0.458554489
ENSMUSG00000035247	2117.671848	0.173709053	0.08139136	2.134244373	0.032822782	0.458554489
ENSMUSG00000057554	1267.998373	-0.204207179	0.095719275	-2.133396627	0.032892204	0.459089193
ENSMUSG00000022780	74.98778261	-0.69145703	0.325188897	-2.12632423	0.033476272	0.459650236
ENSMUSG00000060441	77.78755345	-0.574590008	0.270364671	-2.125240724	0.033566532	0.459650236
ENSMUSG00000024056	130.9217438	-0.524639741	0.246413221	-2.129105486	0.033245534	0.459650236
ENSMUSG00000029821	166.7143682	-0.331954051	0.156226691	-2.124822904	0.033601393	0.459650236
ENSMUSG00000034164	110.510039	-0.328659233	0.154531841	-2.126805917	0.033436213	0.459650236
ENSMUSG00000022945	111.8270333	-0.282093068	0.132569105	-2.127894482	0.033345833	0.459650236
ENSMUSG00000054675	388.4382739	-0.268661067	0.126446962	-2.124693727	0.033612177	0.459650236
ENSMUSG00000031239	8203.337482	-0.131297561	0.061781999	-2.125175018	0.033572012	0.459650236
ENSMUSG00000072964	371.3397518	-0.123223396	0.057902175	-2.128130702	0.033326248	0.459650236
ENSMUSG00000026317	2330.99863	-0.100683904	0.04733755	-2.126935239	0.033425464	0.459650236
ENSMUSG00000027002	5944.224379	0.064088942	0.030154627	2.125343549	0.033557957	0.459650236
ENSMUSG00000074698	2353.70518	0.091834186	0.043184684	2.126545295	0.033457882	0.459650236
ENSMUSG00000048537	2669.307554	0.09889531	0.046445081	2.129295686	0.033229805	0.459650236
ENSMUSG00000020715	3471.176813	0.135219275	0.063628283	2.125144183	0.033574584	0.459650236
ENSMUSG00000063663	2254.360633	0.183359408	0.086226685	2.126481012	0.033463229	0.459650236
ENSMUSG00000021226	588.8445711	0.217079543	0.102107358	2.12599314	0.033503831	0.459650236
ENSMUSG00000062519	140.1128231	0.247535525	0.116320281	2.128051303	0.03333283	0.459650236
ENSMUSG00000038872	512.7127402	0.281483912	0.132432898	2.125483298	0.033546306	0.459650236
ENSMUSG00000019852	554.1422579	0.289354516	0.136191307	2.124618103	0.033618492	0.459650236
ENSMUSG00000060176	51.412631	0.295531404	0.138882451	2.12792475	0.033343323	0.459650236
ENSMUSG00000106928	38.81837225	0.309222781	0.145061305	2.13166965	0.033034014	0.459650236
ENSMUSG00000030708	23.25122962	0.471277198	0.221600583	2.126696559	0.033445304	0.459650236
ENSMUSG00000027938	25.14720231	-0.417394706	0.196659349	-2.122424936	0.03380207	0.459727652
ENSMUSG00000067276	134.3251883	-0.391161449	0.184425582	-2.120971755	0.033924179	0.459727652
ENSMUSG00000006574	269.1757737	-0.380094457	0.179231868	-2.120685684	0.033948262	0.459727652
ENSMUSG00000022070	150.1372072	-0.264393327	0.12461598	-2.121664704	0.033865905	0.459727652
ENSMUSG00000072244	2038.215971	-0.182895092	0.086247954	-2.120573106	0.033957743	0.459727652
ENSMUSG00000026104	586.9114529	-0.158698569	0.074831114	-2.120756483	0.033942301	0.459727652
ENSMUSG00000065990	1678.837837	-0.10549228	0.049767075	-2.119720296	0.03402964	0.459727652
ENSMUSG00000028879	3977.18676	-0.081259554	0.038264547	-2.123625135	0.033701502	0.459727652
ENSMUSG00000041773	1150.801801	0.097547242	0.045930069	2.123820956	0.033685118	0.459727652
ENSMUSG00000021027	735.7474074	0.14357451	0.067645766	2.122446363	0.033800272	0.459727652
ENSMUSG00000029577	2210.94004	0.165504676	0.078073511	2.119856972	0.034018109	0.459727652
ENSMUSG00000087141	537.3020129	0.17802139	0.083900735	2.121809659	0.033853725	0.459727652
ENSMUSG00000086108	32.46248487	0.452601676	0.213494926	2.119964558	0.034009034	0.459727652
ENSMUSG00000018362	1182.29834	-0.248053144	0.117126215	-2.117827723	0.034189661	0.461062471
ENSMUSG00000034165	1005.355026	-0.206492003	0.09755349	-2.116705446	0.034284854	0.461062471
ENSMUSG00000032375	457.4248563	0.158934764	0.07505103	2.117689294	0.03420139	0.461062471
ENSMUSG00000020422	3087.310658	0.161535118	0.076309147	2.116851305	0.03427247	0.461062471
ENSMUSG00000107810	28.50811109	0.485298125	0.229241153	2.116976463	0.034261845	0.461062471
ENSMUSG00000071335	112.1806459	-0.221891883	0.104917976	-2.114908157	0.034437776	0.462319682
ENSMUSG00000035158	7008.961646	0.137852115	0.065182328	2.114869452	0.034441075	0.462319682
ENSMUSG00000044037	867.4493128	-0.261801633	0.123883759	-2.113284555	0.03457642	0.46268123
ENSMUSG00000028572	670.250734	0.158258164	0.07488664	2.113303045	0.034574838	0.46268123
ENSMUSG00000040351	947.1739671	0.158742598	0.075121614	2.11314147	0.034588661	0.46268123
ENSMUSG00000034235	417.2708147	0.189378448	0.089621825	2.113084035	0.034593576	0.46268123
ENSMUSG00000019969	2895.005293	0.104274688	0.049375912	2.111853404	0.034699025	0.463443273
ENSMUSG00000022401	781.2175862	0.107340074	0.050831469	2.11168544	0.034713439	0.463443273
ENSMUSG00000028629	565.1525338	-0.126772962	0.060063691	-2.110642218	0.034803076	0.463799763
ENSMUSG00000035765	545.2220749	0.140168352	0.066406929	2.110748905	0.0347939	0.463799763
ENSMUSG00000071711	484.2130438	-0.150268596	0.071263649	-2.108628992	0.034976618	0.465271099
ENSMUSG00000031672	3696.692591	-0.122374684	0.058026927	-2.108929273	0.034950687	0.465271099
ENSMUSG00000033768	44.81159614	-0.388509337	0.184299017	-2.108038037	0.035027699	0.465530444
ENSMUSG00000036223	37.8812342	-0.901140935	0.427830395	-2.106304146	0.035177941	0.466265898
ENSMUSG00000026395	124.8203765	-0.272556075	0.129392282	-2.106432248	0.035166823	0.466265898
ENSMUSG00000023259	112.93717	-0.209597492	0.099475372	-2.107028984	0.035115067	0.466265898
ENSMUSG00000031563	3448.563739	0.194212359	0.092223678	2.105883907	0.035214438	0.466330279
ENSMUSG00000040631	357.0594176	-0.183678156	0.087268454	-2.104748592	0.035313198	0.467218338
ENSMUSG00000054252	63.30933714	-0.302079226	0.143648309	-2.102908334	0.035473783	0.467366359
ENSMUSG00000025867	88.18098598	-0.273372782	0.130048764	-2.102079042	0.035546352	0.467366359
ENSMUSG00000013419	1034.260618	-0.104205702	0.049568312	-2.102264514	0.035530111	0.467366359
ENSMUSG00000054889	9794.646379	0.158852801	0.075560568	2.10232406	0.035524898	0.467366359
ENSMUSG00000039478	170.8960105	0.194977885	0.092691077	2.103523786	0.035420008	0.467366359
ENSMUSG00000060012	1561.517652	0.198191152	0.094253192	2.102752688	0.035487394	0.467366359
ENSMUSG00000027376	177.2251087	0.324619413	0.154289965	2.103956746	0.03538222	0.467366359
ENSMUSG00000031825	420.482764	-0.445301631	0.212040511	-2.100078091	0.035721972	0.467581647
ENSMUSG00000037031	288.4304135	-0.174604643	0.083167829	-2.099425281	0.035779428	0.467581647
ENSMUSG00000044551	1277.039033	-0.135453404	0.064532217	-2.099004326	0.035816519	0.467581647
ENSMUSG00000025393	19687.44269	-0.111863499	0.053233595	-2.101370374	0.035608467	0.467581647
ENSMUSG00000049489	575.1142857	-0.107734957	0.051325462	-2.099054788	0.035812071	0.467581647
ENSMUSG00000049401	2297.855768	-0.076630682	0.036471633	-2.10110367	0.035631867	0.467581647
ENSMUSG00000053228	32526.07867	0.241530349	0.115068759	2.099008904	0.035816116	0.467581647
ENSMUSG00000026944	123.4071573	0.302471681	0.14403294	2.100017395	0.035727311	0.467581647
ENSMUSG00000027329	31.21226795	-0.38016055	0.181186069	-2.098177597	0.03588946	0.467756197
ENSMUSG00000024096	12087.57275	0.138755959	0.066138318	2.097966251	0.035908127	0.467756197
ENSMUSG00000110333	30.66122512	0.597770291	0.284954546	2.097774188	0.035925098	0.467756197
ENSMUSG00000029414	69.10884964	-0.566110646	0.270386425	-2.093709572	0.03628586	0.467967781
ENSMUSG00000034324	48.45443126	-0.440929614	0.210758633	-2.092107015	0.036428944	0.467967781
ENSMUSG00000049532	46.51248739	-0.360748976	0.1720171	-2.097169271	0.035978594	0.467967781
ENSMUSG00000069917	5379.124318	-0.290017011	0.138395972	-2.095559622	0.036121274	0.467967781
ENSMUSG00000058454	284.2325457	-0.182542533	0.087323634	-2.090413838	0.036580641	0.467967781
ENSMUSG00000021868	601.0661825	-0.165066483	0.078886325	-2.092460041	0.036397383	0.467967781
ENSMUSG00000028292	814.7643815	-0.148846298	0.071159337	-2.091732491	0.036462452	0.467967781
ENSMUSG00000041718	187.3426065	-0.148736336	0.071052052	-2.093343298	0.03631852	0.467967781
ENSMUSG00000047921	482.4306035	0.110427419	0.052743797	2.093656999	0.036290546	0.467967781
ENSMUSG00000011831	2148.806503	0.113664949	0.054373784	2.090436611	0.036578597	0.467967781
ENSMUSG00000031574	1235.650338	0.170166498	0.081372067	2.091215133	0.036508783	0.467967781
ENSMUSG00000048696	473.5222237	0.177460353	0.084815421	2.092312358	0.036410583	0.467967781
ENSMUSG00000039089	319.5028246	0.185545285	0.088570652	2.094884495	0.036181262	0.467967781
ENSMUSG00000032531	3510.815612	0.188940011	0.090397251	2.090107942	0.036608104	0.467967781
ENSMUSG00000029104	944.6787868	0.194054835	0.092735424	2.092564262	0.03638807	0.467967781
ENSMUSG00000074657	345.154849	0.219558216	0.105019664	2.090639094	0.036560428	0.467967781
ENSMUSG00000028649	4874.522896	0.266154556	0.127021974	2.095342627	0.036140546	0.467967781
ENSMUSG00000054199	1459.44749	0.284991292	0.136287611	2.091101972	0.036518924	0.467967781
ENSMUSG00000020102	66.54538663	0.304102262	0.145157985	2.094974392	0.036173269	0.467967781
ENSMUSG00000054412	74.97349605	0.33446523	0.159870376	2.092102602	0.036429338	0.467967781
ENSMUSG00000104616	18.72131697	0.607545287	0.290542461	2.091072282	0.036521585	0.467967781
ENSMUSG00000023923	427.0292679	0.132600026	0.063478279	2.088903933	0.036716372	0.468686413
ENSMUSG00000074582	1918.818468	0.177679981	0.085064175	2.088775691	0.03672792	0.468686413
ENSMUSG00000030509	481.9405226	0.098284534	0.047074979	2.087829608	0.036813208	0.469368399
ENSMUSG00000005371	1947.729899	0.09717031	0.046550395	2.087421809	0.036850022	0.469431701
ENSMUSG00000030505	235.2915842	-0.182696304	0.087567855	-2.086339823	0.036947852	0.46945178
ENSMUSG00000002825	236.5915909	-0.166704733	0.079929608	-2.085644322	0.037010853	0.46945178
ENSMUSG00000039233	576.0463054	-0.129290084	0.061987411	-2.085747454	0.037001505	0.46945178
ENSMUSG00000026083	3047.697575	0.102310508	0.049021931	2.087035441	0.036884931	0.46945178
ENSMUSG00000045441	114.7198724	0.520761141	0.249562276	2.08669816	0.036915428	0.46945178
ENSMUSG00000035125	131.7151055	0.229560209	0.11017663	2.083565348	0.037199722	0.471441702
ENSMUSG00000074987	24.58638601	0.463065388	0.222319147	2.082885769	0.037261637	0.471820678
ENSMUSG00000031283	402.463608	-0.559448907	0.268648946	-2.082453383	0.037301077	0.471914653
ENSMUSG00000019578	2056.271421	-0.078702818	0.037800885	-2.082036386	0.037339146	0.471991147
ENSMUSG00000068270	3515.763399	0.2096408	0.100723581	2.081347763	0.037402086	0.47238162
ENSMUSG00000103050	122.9439207	-0.562219972	0.270192369	-2.080813661	0.037450965	0.472593987
ENSMUSG00000045273	49.23480449	-0.510373459	0.245361431	-2.080088369	0.037517428	0.473027695
ENSMUSG00000036907	13.46664394	-1.460231125	0.70373617	-2.074969551	0.037989357	0.473152395
ENSMUSG00000038379	46.61421994	-0.61727135	0.2973812	-2.075690563	0.037922579	0.473152395
ENSMUSG00000028931	28.44266774	-0.454734868	0.218913068	-2.077239483	0.037779461	0.473152395
ENSMUSG00000025362	8565.229776	-0.180999783	0.087095545	-2.078174979	0.037693246	0.473152395
ENSMUSG00000001964	1486.258394	-0.140657566	0.067777009	-2.075299117	0.037958821	0.473152395
ENSMUSG00000016619	2241.908435	0.086257477	0.041529039	2.07704005	0.037797863	0.473152395
ENSMUSG00000027546	2814.805766	0.087107585	0.041979954	2.074980486	0.037988343	0.473152395
ENSMUSG00000048787	526.2603954	0.103682011	0.049972921	2.074763859	0.038008426	0.473152395
ENSMUSG00000046873	568.1226311	0.104432429	0.050265021	2.077636241	0.037742876	0.473152395
ENSMUSG00000033014	1757.219995	0.127011558	0.06110743	2.078496148	0.037663685	0.473152395
ENSMUSG00000024542	794.7237929	0.128327715	0.061713858	2.079398698	0.03758072	0.473152395
ENSMUSG00000029804	757.9490881	0.164524844	0.079298281	2.074759286	0.03800885	0.473152395
ENSMUSG00000074766	220.4416883	0.253322183	0.121917738	2.077812356	0.037726645	0.473152395
ENSMUSG00000053175	873.0021557	0.368562846	0.177621127	2.074994411	0.037987053	0.473152395
ENSMUSG00000026387	295.2136807	0.622966853	0.299644128	2.079022398	0.037615292	0.473152395
ENSMUSG00000046974	14.85402203	-1.268071073	0.612533019	-2.070208516	0.038432822	0.473283101
ENSMUSG00000005681	355.7144276	-1.119441045	0.539962406	-2.073183305	0.038155223	0.473283101
ENSMUSG00000020897	100.9752596	-0.559105589	0.269617265	-2.073700988	0.038107089	0.473283101
ENSMUSG00000022385	75.71725665	-0.428642325	0.207293269	-2.067806286	0.038658242	0.473283101
ENSMUSG00000027469	260.0855116	-0.406653353	0.196767069	-2.066673832	0.038764899	0.473283101
ENSMUSG00000025395	183.6557084	-0.403442377	0.19482119	-2.07083417	0.038374296	0.473283101
ENSMUSG00000010797	53.20834158	-0.318862205	0.154119949	-2.068922331	0.038553376	0.473283101
ENSMUSG00000008206	121.9077798	-0.253301658	0.12235401	-2.070235854	0.038430263	0.473283101
ENSMUSG00000000486	75.77721344	-0.240948149	0.116456206	-2.069002224	0.038545878	0.473283101
ENSMUSG00000040016	1664.176423	-0.227605357	0.10982487	-2.07243912	0.038224508	0.473283101
ENSMUSG00000039509	558.343834	-0.135295522	0.065473783	-2.066407568	0.038790012	0.473283101
ENSMUSG00000027641	816.5660251	-0.107694774	0.05207567	-2.06804396	0.03863589	0.473283101
ENSMUSG00000023118	2513.881581	0.083049916	0.040102091	2.070962228	0.038362326	0.473283101
ENSMUSG00000026112	2356.519102	0.091373155	0.044066217	2.073542078	0.038121859	0.473283101
ENSMUSG00000042688	3469.642941	0.108173176	0.052279893	2.069116255	0.038535179	0.473283101
ENSMUSG00000060470	1885.738382	0.109023185	0.052713087	2.068237532	0.038617693	0.473283101
ENSMUSG00000022377	1323.264226	0.112688729	0.054525756	2.06670639	0.038761829	0.473283101
ENSMUSG00000060166	1800.564367	0.125012795	0.060457164	2.06779125	0.038659657	0.473283101
ENSMUSG00000048701	2863.289387	0.145584338	0.070218632	2.073300675	0.038144306	0.473283101
ENSMUSG00000036333	1737.666213	0.152377349	0.073607566	2.070131601	0.038440022	0.473283101
ENSMUSG00000041235	1305.067991	0.210073531	0.101617175	2.067303384	0.038705576	0.473283101
ENSMUSG00000074870	181294.3369	0.252570589	0.122039091	2.069587589	0.038490981	0.473283101
ENSMUSG00000097081	113.4266017	0.352150316	0.170389301	2.066739606	0.038758697	0.473283101
ENSMUSG00000030046	139.9202157	0.535043274	0.258518711	2.069650091	0.038485124	0.473283101
ENSMUSG00000085683	386.7010491	0.276197639	0.133709454	2.065655269	0.038861042	0.473757563
ENSMUSG00000009647	1119.588991	0.103602581	0.050201759	2.063724099	0.039043883	0.475200489
ENSMUSG00000042650	2567.747708	0.107811499	0.052234354	2.063996031	0.039018093	0.475200489
ENSMUSG00000031862	1873.027677	0.110600564	0.053662482	2.061040793	0.039299149	0.477747441
ENSMUSG00000034653	286.4647026	0.150908927	0.073226778	2.06084347	0.039317976	0.477747441
ENSMUSG00000038327	5467.322169	-0.341732093	0.165853173	-2.060449536	0.039355585	0.477810523
ENSMUSG00000022422	30.6273594	-0.657085928	0.319129025	-2.0589977	0.039494459	0.477921862
ENSMUSG00000036908	400.8782185	-0.212843718	0.103361757	-2.059211499	0.039473982	0.477921862
ENSMUSG00000027800	586.5168044	-0.167963478	0.081574151	-2.059028196	0.039491538	0.477921862
ENSMUSG00000046032	1162.639904	-0.085716784	0.041622245	-2.059398381	0.039456091	0.477921862
ENSMUSG00000020267	4530.017164	-0.152724111	0.074244622	-2.057039379	0.039682438	0.479650137
ENSMUSG00000021591	549.8019067	-0.124350872	0.060457469	-2.056832241	0.039702366	0.479650137
ENSMUSG00000040170	121.6760307	-0.497091406	0.241979245	-2.054272905	0.039949286	0.480112227
ENSMUSG00000000531	571.2621164	0.14359994	0.069855975	2.055657213	0.039815569	0.480112227
ENSMUSG00000005886	1873.77962	0.171771361	0.083585905	2.055027841	0.039876316	0.480112227
ENSMUSG00000050549	221.3796295	0.195012632	0.094939488	2.054072922	0.039968634	0.480112227
ENSMUSG00000094936	56.06189724	0.283905596	0.138183815	2.054550278	0.039922462	0.480112227
ENSMUSG00000045287	61.72847813	0.286640359	0.139449842	2.055508664	0.0398299	0.480112227
ENSMUSG00000039652	221.0852821	0.303423043	0.147626716	2.055339649	0.03984621	0.480112227
ENSMUSG00000020256	188.1415613	0.48061278	0.234042592	2.053526993	0.040021495	0.480355707
ENSMUSG00000000441	1223.811028	-0.100172462	0.048811053	-2.052249562	0.040145415	0.480668783
ENSMUSG00000021062	7918.112728	0.204411029	0.09960324	2.052252803	0.0401451	0.480668783
ENSMUSG00000043789	50.62551139	0.421114133	0.205145046	2.052762865	0.040095582	0.480668783
ENSMUSG00000027368	199.6684537	-0.494959028	0.24129254	-2.051281936	0.040239499	0.481013763
ENSMUSG00000064267	376.8453182	0.167296646	0.081551939	2.051412244	0.040226818	0.481013763
ENSMUSG00000078377	33.18680363	-0.338034072	0.164899109	-2.049944809	0.040369817	0.481119589
ENSMUSG00000021048	684.5648769	-0.099970064	0.048800197	-2.048558644	0.040505292	0.481119589
ENSMUSG00000040383	936.2979667	0.111352312	0.054346017	2.048950736	0.040466932	0.481119589
ENSMUSG00000024621	18555.53751	0.239361925	0.116846516	2.048515729	0.040509493	0.481119589
ENSMUSG00000032558	183.8652972	0.248360196	0.121224173	2.048767905	0.040484816	0.481119589
ENSMUSG00000074305	482.4942955	0.249580929	0.121713561	2.050559749	0.04030984	0.481119589
ENSMUSG00000034799	73.06781847	0.268424327	0.130994393	2.049128375	0.040449564	0.481119589
ENSMUSG00000044017	190.6433006	0.462384925	0.225521186	2.050294849	0.040335667	0.481119589
ENSMUSG00000017491	20.35945351	-0.576826913	0.282253723	-2.043646782	0.040988454	0.483112699
ENSMUSG00000001558	21.15687599	-0.420900988	0.206051256	-2.04270042	0.041082103	0.483112699
ENSMUSG00000020838	94.19050123	-0.390829019	0.19138214	-2.042139456	0.0411377	0.483112699
ENSMUSG00000026107	5498.780272	-0.235883306	0.115462022	-2.042951464	0.041057243	0.483112699
ENSMUSG00000013160	4268.774931	-0.117994538	0.057726354	-2.044032412	0.040950345	0.483112699
ENSMUSG00000002010	1396.285705	-0.111885363	0.054767469	-2.042916433	0.041060711	0.483112699
ENSMUSG00000053841	2794.584935	0.080590852	0.039427782	2.044011822	0.040952379	0.483112699
ENSMUSG00000066152	2395.854652	0.092879942	0.045488708	2.041824159	0.041168977	0.483112699
ENSMUSG00000040389	672.3714522	0.100245088	0.049040781	2.044116868	0.040942003	0.483112699
ENSMUSG00000032410	843.1518704	0.124986762	0.061111597	2.045221667	0.040833009	0.483112699
ENSMUSG00000039202	5200.775452	0.164385063	0.080348578	2.045898844	0.040766324	0.483112699
ENSMUSG00000028161	1007.696441	0.183584858	0.089735732	2.045838973	0.040772216	0.483112699
ENSMUSG00000033713	1282.468448	0.246130518	0.120342621	2.045248105	0.040830404	0.483112699
ENSMUSG00000056124	235.4179233	0.317514258	0.15549289	2.041985705	0.041152949	0.483112699
ENSMUSG00000089817	42.23217784	0.435450935	0.213158098	2.042854287	0.041066865	0.483112699
ENSMUSG00000031179	5647.758333	-0.113761623	0.055751416	-2.040515403	0.041299018	0.483483902
ENSMUSG00000029135	3056.009171	0.175153128	0.085824425	2.040830794	0.041267649	0.483483902
ENSMUSG00000070461	127.4268934	0.31659536	0.155144384	2.040649822	0.041285646	0.483483902
ENSMUSG00000037379	176.3696993	-0.178882946	0.087742902	-2.038716997	0.04147828	0.483661689
ENSMUSG00000006276	1753.472412	0.08260071	0.040510316	2.039004362	0.041449592	0.483661689
ENSMUSG00000040297	3428.584652	0.110561065	0.054198089	2.039943972	0.041355906	0.483661689
ENSMUSG00000028393	2740.253949	0.165397199	0.081111914	2.039123362	0.041437717	0.483661689
ENSMUSG00000003810	2054.332684	0.353588734	0.17339009	2.039267256	0.041423362	0.483661689
ENSMUSG00000023723	1639.746138	-0.122917606	0.060319475	-2.037776472	0.041572292	0.484374718
ENSMUSG00000097413	24.77356963	-0.52343135	0.257477899	-2.032917587	0.04206085	0.485081106
ENSMUSG00000031274	141.5707422	-0.346152679	0.170239134	-2.033332002	0.042018992	0.485081106
ENSMUSG00000023089	663.800479	-0.137197892	0.067528405	-2.031706403	0.042183387	0.485081106
ENSMUSG00000028792	2011.436251	-0.115126816	0.056560368	-2.035467926	0.041803813	0.485081106
ENSMUSG00000028576	526.5865174	0.101006606	0.049666354	2.033702843	0.041981565	0.485081106
ENSMUSG00000031988	1391.281766	0.114812223	0.056548841	2.030319643	0.042324059	0.485081106
ENSMUSG00000021756	5781.07369	0.121808115	0.059863737	2.034756265	0.041875404	0.485081106
ENSMUSG00000024589	2714.653597	0.125272002	0.061576653	2.034407442	0.041910532	0.485081106
ENSMUSG00000059263	4512.3076	0.127257072	0.062658278	2.030969831	0.042258055	0.485081106
ENSMUSG00000001098	4789.784049	0.129780112	0.063901038	2.030954664	0.042259594	0.485081106
ENSMUSG00000063450	1392.776666	0.136153206	0.066938539	2.03400325	0.041951268	0.485081106
ENSMUSG00000050199	839.6741518	0.141822723	0.069820583	2.031245185	0.042230129	0.485081106
ENSMUSG00000024140	14500.79665	0.149551464	0.073594292	2.032106856	0.04214284	0.485081106
ENSMUSG00000027194	1180.770575	0.184781262	0.090888698	2.033049936	0.042047478	0.485081106
ENSMUSG00000039087	1364.879617	0.197326159	0.096943059	2.035485177	0.041802079	0.485081106
ENSMUSG00000000782	136.2978799	0.208381528	0.102413291	2.034711767	0.041879883	0.485081106
ENSMUSG00000027624	3918.95956	0.210157055	0.103506543	2.030374582	0.042318478	0.485081106
ENSMUSG00000018707	4578.571161	0.254422306	0.125067484	2.034280203	0.041923352	0.485081106
ENSMUSG00000060445	70.90029495	0.379518666	0.186696739	2.032808221	0.042071902	0.485081106
ENSMUSG00000048521	39.28041946	0.507474688	0.249276725	2.035788491	0.041771599	0.485081106
ENSMUSG00000034783	29.46410967	0.57858243	0.284908458	2.030766074	0.04227873	0.485081106
ENSMUSG00000108414	482.4033945	-0.249106681	0.122734789	-2.029633838	0.042393773	0.485454208
ENSMUSG00000003527	596.5096989	-0.095295334	0.046967283	-2.028972687	0.042461072	0.485454208
ENSMUSG00000042744	1161.874355	0.221918216	0.109386205	2.028758705	0.042482873	0.485454208
ENSMUSG00000080783	18.35976366	0.473407919	0.23335475	2.028704872	0.042488359	0.485454208
ENSMUSG00000069793	65.52742183	-0.503000878	0.248063229	-2.027712374	0.042589612	0.486234153
ENSMUSG00000042066	258.9606289	-0.281478975	0.138838143	-2.027389371	0.042622608	0.486234226
ENSMUSG00000021223	94.34995417	-0.437349217	0.215818881	-2.026464112	0.042717247	0.486425898
ENSMUSG00000035547	128.927443	-0.281484199	0.138918285	-2.026257367	0.042738418	0.486425898
ENSMUSG00000050628	2277.883759	-0.166118104	0.081967993	-2.026621579	0.042701128	0.486425898
ENSMUSG00000041431	281.5260335	-0.676199666	0.334442365	-2.021872035	0.043189573	0.486745126
ENSMUSG00000069910	53.95713795	-0.381144249	0.188505928	-2.021921815	0.04318443	0.486745126
ENSMUSG00000036667	226.5249231	-0.189090424	0.093407548	-2.02435915	0.042933212	0.486745126
ENSMUSG00000005583	126.4996013	-0.188350602	0.093085867	-2.023407084	0.043031194	0.486745126
ENSMUSG00000042737	690.1984499	-0.170062518	0.084055372	-2.023220099	0.04305046	0.486745126
ENSMUSG00000021811	442.0461682	-0.152335467	0.075296735	-2.023135112	0.043059219	0.486745126
ENSMUSG00000062683	2652.4255	-0.138358624	0.068438093	-2.021661021	0.043211383	0.486745126
ENSMUSG00000031633	6564.662417	-0.095170771	0.047064117	-2.022151403	0.043160713	0.486745126
ENSMUSG00000019861	707.6156815	0.10109736	0.049955456	2.023750107	0.04299587	0.486745126
ENSMUSG00000007617	507.3291183	0.118348963	0.058554585	2.021173284	0.04326183	0.486745126
ENSMUSG00000023169	13089.84092	0.132904054	0.065748774	2.021392127	0.043239189	0.486745126
ENSMUSG00000020393	3665.08516	0.153870602	0.076029657	2.023823432	0.042988322	0.486745126
ENSMUSG00000071477	630.0881528	0.165329102	0.081683331	2.024024972	0.042967582	0.486745126
ENSMUSG00000039585	557.1910809	0.186750983	0.092363322	2.021917138	0.043184913	0.486745126
ENSMUSG00000101693	24.31209343	0.404149926	0.199877008	2.021993079	0.043177067	0.486745126
ENSMUSG00000001119	110.4926099	-0.497622323	0.246404897	-2.019530977	0.043432061	0.487503773
ENSMUSG00000047126	8448.713861	0.125740653	0.062271064	2.019246921	0.043461562	0.487503773
ENSMUSG00000052512	729.9882342	0.207775479	0.102875723	2.019674547	0.043417157	0.487503773
ENSMUSG00000036298	67.45421801	0.229704205	0.113713998	2.020016961	0.043381628	0.487503773
ENSMUSG00000045691	95.65249449	-0.215172272	0.106616341	-2.018192227	0.043571245	0.488362423
ENSMUSG00000012443	175.0827312	-0.540157231	0.267982566	-2.015643177	0.043837301	0.488568636
ENSMUSG00000028364	43.1944216	-0.484891385	0.24091599	-2.01269905	0.044146299	0.488568636
ENSMUSG00000040621	77.084471	-0.335971842	0.166611635	-2.016496879	0.043748044	0.488568636
ENSMUSG00000024590	1336.89002	-0.3150907	0.156544675	-2.01278453	0.044137302	0.488568636
ENSMUSG00000031214	84.72730093	-0.292413815	0.145446384	-2.010457782	0.04438276	0.488568636
ENSMUSG00000025902	567.1285987	-0.191486967	0.095121072	-2.013086725	0.044105507	0.488568636
ENSMUSG00000037060	262.0715055	-0.189024349	0.093871854	-2.013642446	0.044047087	0.488568636
ENSMUSG00000021957	1437.15986	-0.180371336	0.089644331	-2.012077446	0.044211774	0.488568636
ENSMUSG00000005161	3602.458118	-0.171545668	0.085312861	-2.010783202	0.044348361	0.488568636
ENSMUSG00000044533	15524.27331	-0.166907486	0.083020593	-2.010434747	0.044385196	0.488568636
ENSMUSG00000062867	1471.37505	-0.149223705	0.074091649	-2.014042156	0.044005108	0.488568636
ENSMUSG00000028675	3366.107882	-0.07222733	0.035907567	-2.011479356	0.044274849	0.488568636
ENSMUSG00000020671	3024.630243	0.046915921	0.023302173	2.013371088	0.044075605	0.488568636
ENSMUSG00000040506	1101.170306	0.0992342	0.049337654	2.011327908	0.044290833	0.488568636
ENSMUSG00000020580	3545.270085	0.115341356	0.057319365	2.012258091	0.044192738	0.488568636
ENSMUSG00000039976	882.5745585	0.11735878	0.058274701	2.013888994	0.044021189	0.488568636
ENSMUSG00000005397	19115.70715	0.121512282	0.060396885	2.011896514	0.044230847	0.488568636
ENSMUSG00000024201	981.9033113	0.123007821	0.061073033	2.014110236	0.043997961	0.488568636
ENSMUSG00000063077	1134.632696	0.172652257	0.08582242	2.011738383	0.044247522	0.488568636
ENSMUSG00000037355	541.0937947	0.199149166	0.098896171	2.013719694	0.044038971	0.488568636
ENSMUSG00000036030	45.48189431	0.332586049	0.165072276	2.014790469	0.043926608	0.488568636
ENSMUSG00000010051	102.5220859	0.348463221	0.172890434	2.015514757	0.043850741	0.488568636
ENSMUSG00000096730	79.7313531	0.378200146	0.18757179	2.016295439	0.043769092	0.488568636
ENSMUSG00000029765	297.3069112	0.529013384	0.263100136	2.010692173	0.044357981	0.488568636
ENSMUSG00000022982	4072.684088	-0.110305498	0.054886603	-2.009698042	0.044463157	0.489061549
ENSMUSG00000039523	686.3588865	0.100508937	0.050019827	2.009381928	0.044496645	0.489064918
ENSMUSG00000005534	905.8142318	0.24079927	0.119938795	2.00768458	0.04467682	0.490679325
ENSMUSG00000035960	68.60983869	-0.252761884	0.126008519	-2.005911081	0.044865736	0.492143055
ENSMUSG00000038370	135.7138644	-0.233288458	0.116344659	-2.005149695	0.044947046	0.492143055
ENSMUSG00000000805	13776.51683	-0.121254543	0.060489449	-2.004556907	0.045010437	0.492143055
ENSMUSG00000042323	2009.607895	0.115275667	0.057502395	2.00471072	0.044993982	0.492143055
ENSMUSG00000022525	21.90492752	0.513302079	0.255990992	2.005156805	0.044946286	0.492143055
ENSMUSG00000006711	121.3492719	0.705317278	0.351772473	2.005038293	0.044958953	0.492143055
ENSMUSG00000017969	239.2368874	-0.751048996	0.374894839	-2.003359122	0.045138756	0.492471981
ENSMUSG00000026003	2196.821385	-0.09228772	0.046068794	-2.003258885	0.045149508	0.492471981
ENSMUSG00000036599	460.8297612	0.208303822	0.103972658	2.003448077	0.045129215	0.492471981
ENSMUSG00000037259	64.60695932	0.319873955	0.159695116	2.003029037	0.045174172	0.492471981
ENSMUSG00000076437	705.0975627	-0.271666468	0.135671187	-2.002388824	0.04524293	0.492857013
ENSMUSG00000062044	83.16424917	-0.361601474	0.180714086	-2.000958989	0.04539681	0.49306482
ENSMUSG00000032114	311.5192435	-0.179085963	0.089541287	-2.000037848	0.045496177	0.49306482
ENSMUSG00000024833	421.1285872	-0.159054738	0.079489555	-2.000951438	0.045397623	0.49306482
ENSMUSG00000029017	1857.206931	-0.078006597	0.03898574	-2.000900782	0.045403083	0.49306482
ENSMUSG00000070798	48278.49098	0.238589112	0.11929063	2.000065822	0.045493157	0.49306482
ENSMUSG00000097925	103.2275594	0.338922797	0.169427044	2.000405539	0.045456491	0.49306482
ENSMUSG00000036872	93.37878788	0.439772228	0.21970509	2.001647882	0.045322615	0.49306482
ENSMUSG00000021287	300.4916145	0.169905246	0.084978415	1.999392968	0.045565852	0.493457087
ENSMUSG00000060675	466.5128271	-0.164339846	0.082321881	-1.996308195	0.045900387	0.495623296
ENSMUSG00000025326	1269.147963	0.08718758	0.043664593	1.996756932	0.045851594	0.495623296
ENSMUSG00000044098	320.2098649	0.149557937	0.074916772	1.996321151	0.045898977	0.495623296
ENSMUSG00000003316	4051.85924	0.259710106	0.130091959	1.99635786	0.045894984	0.495623296
ENSMUSG00000108232	18.11515135	0.586629655	0.293999399	1.995343045	0.046005478	0.496394395
ENSMUSG00000042750	54.48588986	-0.766487899	0.38563991	-1.987574104	0.046858813	0.497091958
ENSMUSG00000098090	37.04067127	-0.530980427	0.267708278	-1.983429246	0.047319503	0.497091958
ENSMUSG00000025172	109.805275	-0.392350154	0.197738955	-1.984182393	0.047235511	0.497091958
ENSMUSG00000020098	121.6337507	-0.386668281	0.194573985	-1.987255804	0.046894057	0.497091958
ENSMUSG00000047180	64.15957103	-0.369490886	0.186243039	-1.983917835	0.047265	0.497091958
ENSMUSG00000074129	254.2134591	-0.348846702	0.175731633	-1.985110463	0.047132183	0.497091958
ENSMUSG00000074206	24.0537594	-0.343097569	0.172582576	-1.988019749	0.046809506	0.497091958
ENSMUSG00000031465	1404.107973	-0.270988954	0.136345022	-1.987523644	0.046864398	0.497091958
ENSMUSG00000024731	54.32584828	-0.269548499	0.135377459	-1.991088483	0.04647116	0.497091958
ENSMUSG00000000732	62.41463557	-0.256436519	0.12908176	-1.986620872	0.046964426	0.497091958
ENSMUSG00000048163	67.5702941	-0.250830039	0.126481218	-1.983140594	0.047351727	0.497091958
ENSMUSG00000041559	140.1397974	-0.246059538	0.124006057	-1.984254183	0.047227511	0.497091958
ENSMUSG00000040699	2535.989558	-0.158363159	0.079496609	-1.992074402	0.046362895	0.497091958
ENSMUSG00000044881	788.9330343	-0.14519835	0.072837798	-1.993447842	0.04621243	0.497091958
ENSMUSG00000039771	506.6587035	-0.143413388	0.072142277	-1.987924321	0.04682006	0.497091958
ENSMUSG00000027074	1049.388764	-0.131617199	0.066193069	-1.9883834	0.046769303	0.497091958
ENSMUSG00000026628	2120.190443	-0.130019651	0.065203093	-1.994071836	0.046144205	0.497091958
ENSMUSG00000028435	2652.989639	-0.128179249	0.064348951	-1.991939983	0.046377643	0.497091958
ENSMUSG00000032046	1826.438305	-0.098958372	0.049621165	-1.994277468	0.04612174	0.497091958
ENSMUSG00000037503	4369.126654	0.073940999	0.037096844	1.993188409	0.04624082	0.497091958
ENSMUSG00000033487	6358.822133	0.08800819	0.044199892	1.991140388	0.046465455	0.497091958
ENSMUSG00000047409	2566.187417	0.099646862	0.05016457	1.986399232	0.046989012	0.497091958
ENSMUSG00000023977	2614.4275	0.124141877	0.062373474	1.990299234	0.046557982	0.497091958
ENSMUSG00000109336	2644.000676	0.129594191	0.065089678	1.991009852	0.046479804	0.497091958
ENSMUSG00000032712	961.1539461	0.149760679	0.075238017	1.990492114	0.046536752	0.497091958
ENSMUSG00000021188	883.2397945	0.154064063	0.077606636	1.985191869	0.047123129	0.497091958
ENSMUSG00000038891	664010.1128	0.173823995	0.087395178	1.988942633	0.046707535	0.497091958
ENSMUSG00000039242	1400.865178	0.17425968	0.087802472	1.984678519	0.04718025	0.497091958
ENSMUSG00000039239	1064.453388	0.175969286	0.088455292	1.989358501	0.046661647	0.497091958
ENSMUSG00000034377	1751.849371	0.189074518	0.09497977	1.990681997	0.046515859	0.497091958
ENSMUSG00000013033	581.172332	0.226506334	0.114068445	1.985705457	0.047066039	0.497091958
ENSMUSG00000027460	646.9588927	0.237867776	0.119936473	1.983281403	0.047336006	0.497091958
ENSMUSG00000034591	1462.772001	0.248599414	0.125225957	1.985206747	0.047121474	0.497091958
ENSMUSG00000020593	156.1888975	0.251215239	0.126251352	1.989802363	0.046612711	0.497091958
ENSMUSG00000037995	2049.420801	0.281271433	0.141516062	1.987558372	0.046860554	0.497091958
ENSMUSG00000066952	137.2343376	0.288075765	0.144579763	1.992504054	0.046315781	0.497091958
ENSMUSG00000113303	206.6534691	0.381877193	0.192331049	1.985520258	0.047086619	0.497091958
ENSMUSG00000032262	109.6882826	0.605652272	0.304454144	1.9893054	0.046667504	0.497091958
ENSMUSG00000032744	92.12655664	-0.756473001	0.381784674	-1.981412697	0.047545011	0.498487097
ENSMUSG00000063550	1616.543695	0.0742023	0.037450414	1.981347948	0.047552267	0.498487097
ENSMUSG00000028347	2792.120483	0.141817173	0.0715891	1.980988348	0.04759258	0.498555111
ENSMUSG00000022387	3772.160944	0.099398674	0.050188999	1.980487265	0.047648803	0.498789564
ENSMUSG00000049922	537.6540464	0.109651506	0.055407326	1.979007382	0.047815175	0.499397892
ENSMUSG00000034462	994.5275095	0.152870361	0.077241764	1.979115344	0.047803021	0.499397892
ENSMUSG00000037826	127.9553358	0.206538622	0.104393393	1.9784645	0.04787633	0.499397892
ENSMUSG00000040624	2164.568382	0.214537615	0.108389028	1.979329638	0.047778905	0.499397892
ENSMUSG00000041809	186.1413712	0.239870955	0.121228805	1.978663023	0.047853959	0.499397892
ENSMUSG00000061894	127.2614911	0.19614456	0.099157678	1.978107638	0.047916565	0.499464112
ENSMUSG00000041237	20.30628844	-0.991345974	0.504814814	-1.963781463	0.049555441	0.500069436
ENSMUSG00000059412	71.09770422	-0.902524064	0.458924333	-1.966607562	0.049228471	0.500069436
ENSMUSG00000039200	18.7357004	-0.528882379	0.268216818	-1.971846445	0.048627138	0.500069436
ENSMUSG00000072934	58.28602518	-0.527938717	0.267478991	-1.973757698	0.048409301	0.500069436
ENSMUSG00000029869	46.80449601	-0.441879719	0.224598476	-1.967420831	0.049134715	0.500069436
ENSMUSG00000036960	80.5261001	-0.428352643	0.218064409	-1.96434001	0.049490675	0.500069436
ENSMUSG00000038319	88.31574041	-0.372816437	0.189459583	-1.967788757	0.049092348	0.500069436
ENSMUSG00000016255	37.10161455	-0.372010899	0.189158444	-1.966662925	0.049222084	0.500069436
ENSMUSG00000027499	65.53865084	-0.343953831	0.174745998	-1.968307338	0.049032686	0.500069436
ENSMUSG00000027399	119.4986715	-0.328106372	0.166082573	-1.975561705	0.048204439	0.500069436
ENSMUSG00000048616	92.37713624	-0.293255927	0.149324693	-1.963880997	0.049543894	0.500069436
ENSMUSG00000027699	239.8674378	-0.287793072	0.146624789	-1.962785931	0.049671053	0.500069436
ENSMUSG00000038252	408.5412841	-0.276162617	0.140262354	-1.968900485	0.04896452	0.500069436
ENSMUSG00000055235	70.15802224	-0.274124944	0.139588214	-1.963811522	0.049551953	0.500069436
ENSMUSG00000039774	173.0842417	-0.251252201	0.127557749	-1.969713352	0.048871232	0.500069436
ENSMUSG00000042129	886.3401999	-0.213462398	0.108703898	-1.963705096	0.049564301	0.500069436
ENSMUSG00000078853	255.178559	-0.203631802	0.1037291	-1.963111625	0.049633205	0.500069436
ENSMUSG00000060568	1904.416971	-0.185030692	0.093622206	-1.976354759	0.048114612	0.500069436
ENSMUSG00000041632	435.6468887	-0.146362212	0.074386627	-1.967587697	0.049115496	0.500069436
ENSMUSG00000020898	398.6102788	-0.126921204	0.064282365	-1.974432717	0.048332561	0.500069436
ENSMUSG00000027300	511.658069	-0.116275954	0.058931293	-1.973076573	0.048486839	0.500069436
ENSMUSG00000046718	8565.869012	-0.099270643	0.050306269	-1.973325519	0.048458487	0.500069436
ENSMUSG00000033931	898.7743342	-0.08463767	0.042931931	-1.971438699	0.048673718	0.500069436
ENSMUSG00000022781	5072.690678	0.071162017	0.036041666	1.974437508	0.048332017	0.500069436
ENSMUSG00000032570	4806.471765	0.075094578	0.03801691	1.975294103	0.048234782	0.500069436
ENSMUSG00000036941	861.9484127	0.077477651	0.039199264	1.976507823	0.048097291	0.500069436
ENSMUSG00000026792	955.6618427	0.078873044	0.039944241	1.974578601	0.048315989	0.500069436
ENSMUSG00000037896	3744.087181	0.091905693	0.046738947	1.966362094	0.049256799	0.500069436
ENSMUSG00000021636	375.058226	0.109222121	0.055353372	1.973179167	0.048475153	0.500069436
ENSMUSG00000060935	3249.567202	0.113184598	0.05764002	1.963646062	0.049571152	0.500069436
ENSMUSG00000042185	477.4342293	0.115015897	0.058562111	1.963998489	0.049530267	0.500069436
ENSMUSG00000032469	430.4610607	0.118359644	0.06022838	1.965180616	0.049393337	0.500069436
ENSMUSG00000024613	479.7314608	0.118486489	0.060149021	1.969882244	0.048851868	0.500069436
ENSMUSG00000021962	1114.072351	0.126930899	0.064363935	1.972081086	0.048600351	0.500069436
ENSMUSG00000038290	956.620292	0.137539164	0.070034091	1.963888773	0.049542992	0.500069436
ENSMUSG00000050567	866.0736362	0.140521303	0.0712824	1.971332363	0.048685872	0.500069436
ENSMUSG00000019841	444.5780955	0.144554734	0.073213645	1.974423411	0.048333618	0.500069436
ENSMUSG00000038024	1130.053196	0.154988764	0.078749875	1.96811441	0.049054875	0.500069436
ENSMUSG00000037331	2127.672502	0.161992382	0.082191289	1.970919094	0.048733131	0.500069436
ENSMUSG00000030446	104.7494528	0.193340293	0.098488888	1.963067067	0.049638382	0.500069436
ENSMUSG00000007817	3012.210947	0.196680589	0.100136038	1.964133911	0.049514565	0.500069436
ENSMUSG00000028958	481.9528031	0.197976942	0.100765984	1.964719971	0.049446657	0.500069436
ENSMUSG00000037012	2748.383173	0.202909895	0.103096038	1.968163859	0.049049187	0.500069436
ENSMUSG00000020658	870.1371713	0.207412717	0.105367711	1.968465618	0.049014488	0.500069436
ENSMUSG00000003847	2544.719683	0.263855782	0.133993138	1.969173834	0.048933133	0.500069436
ENSMUSG00000070576	514.2930694	0.2717243	0.137704885	1.973236465	0.048468628	0.500069436
ENSMUSG00000000532	1764.509091	0.320406924	0.162932474	1.966501318	0.04924073	0.500069436
ENSMUSG00000103509	59.02727653	0.398878184	0.202265493	1.972052565	0.048603606	0.500069436
ENSMUSG00000041673	64.770168	0.535315573	0.272113596	1.967250372	0.049154353	0.500069436
ENSMUSG00000085913	24.67966067	0.554217665	0.281512233	1.968716095	0.048985702	0.500069436
ENSMUSG00000027547	72.06214161	-0.317567727	0.161819475	-1.962481507	0.049706452	0.500084226
ENSMUSG00000057606	30.66072061	-0.889349287	0.45330597	-1.961918322	0.049771994	0.500402063
ENSMUSG00000045826	46.92988242	-0.312804003	0.159490539	-1.961269956	0.04984754	0.5005552
ENSMUSG00000051146	90.95829059	-0.23649446	0.120636886	-1.960382659	0.049951081	0.5005552
ENSMUSG00000066595	1069.962598	-0.139939216	0.071362295	-1.960968539	0.049882693	0.5005552
ENSMUSG00000028603	2509.408907	-0.126688012	0.064625804	-1.960331708	0.049957032	0.5005552
ENSMUSG00000024036	416.6336369	0.16171428	0.082480594	1.960634292	0.049921699	0.5005552
ENSMUSG00000027665	1390.085275	0.170710165	0.087098121	1.959975293	0.049998678	0.500632145
ENSMUSG00000019942	419.1634658	-0.643960123	0.328821363	-1.958388949	0.05018439	0.501287863
ENSMUSG00000029372	63.71755126	-0.377988208	0.193190105	-1.956560916	0.050399114	0.501287863
ENSMUSG00000027078	968.662692	-0.146614991	0.074859929	-1.95852432	0.05016852	0.501287863
ENSMUSG00000031590	1122.655743	-0.093377226	0.04770494	-1.957391128	0.050301501	0.501287863
ENSMUSG00000003464	3050.357547	-0.083296974	0.042577662	-1.956353905	0.050423478	0.501287863
ENSMUSG00000071533	2807.65775	0.061412216	0.031403517	1.95558398	0.050514182	0.501287863
ENSMUSG00000027366	1269.432894	0.077191169	0.03946075	1.956150583	0.050447418	0.501287863
ENSMUSG00000031605	1670.996256	0.117805493	0.060210619	1.956556771	0.050399602	0.501287863
ENSMUSG00000020300	2006.231091	0.128075845	0.06549405	1.955534053	0.050520068	0.501287863
ENSMUSG00000020611	3450.506787	0.147715968	0.075498206	1.956549381	0.050400471	0.501287863
ENSMUSG00000040836	73.88780344	0.240359745	0.122915725	1.955484098	0.050525958	0.501287863
ENSMUSG00000045980	2030.676342	0.265697531	0.135756141	1.957167673	0.050327758	0.501287863
ENSMUSG00000062545	32.80831227	0.35094119	0.1793961	1.956236449	0.050437307	0.501287863
ENSMUSG00000068117	34.05291006	0.371145611	0.189809124	1.955362329	0.050540319	0.501287863
ENSMUSG00000026491	2333.603694	0.087931471	0.044993065	1.954333863	0.050661747	0.502154327
ENSMUSG00000023345	123.2606068	-0.239411227	0.122592318	-1.952905624	0.050830779	0.502254638
ENSMUSG00000037933	2464.869641	0.096557817	0.049448217	1.952705717	0.050854476	0.502254638
ENSMUSG00000037353	867.1982484	0.102936095	0.052693279	1.953495712	0.050760885	0.502254638
ENSMUSG00000038733	4265.434136	0.127570811	0.065336445	1.952521454	0.050876326	0.502254638
ENSMUSG00000038244	2354.603972	0.203421628	0.104110423	1.953902621	0.050712735	0.502254638
ENSMUSG00000052062	102.7078046	0.308433965	0.15791121	1.953211339	0.050794558	0.502254638
ENSMUSG00000029207	1433.602634	0.152061731	0.077911205	1.951731225	0.050970123	0.502843808
ENSMUSG00000046675	1133.709839	0.086567983	0.044361721	1.951411741	0.051008086	0.502881725
ENSMUSG00000025508	9139.30511	-0.151001561	0.077434849	-1.950046578	0.051170568	0.503673336
ENSMUSG00000055491	1168.766257	0.121545295	0.062340414	1.94970306	0.051211521	0.503673336
ENSMUSG00000030352	9665.520433	0.203431239	0.104345681	1.949589452	0.051225072	0.503673336
ENSMUSG00000029093	237.8082797	0.238791613	0.122453213	1.950064085	0.051168481	0.503673336
ENSMUSG00000022322	72.28361412	-0.659459899	0.338803448	-1.94643798	0.051602151	0.503718187
ENSMUSG00000040592	21.30431593	-0.479009771	0.246005406	-1.947151406	0.051516586	0.503718187
ENSMUSG00000024653	252.6641091	-0.397734517	0.204259801	-1.947199179	0.05151086	0.503718187
ENSMUSG00000029082	214.7276867	-0.388860359	0.200167851	-1.942671401	0.052055874	0.503718187
ENSMUSG00000095098	691.6997875	-0.323245217	0.166190238	-1.945031318	0.051771209	0.503718187
ENSMUSG00000051278	69.0355367	-0.292457563	0.150545427	-1.942653242	0.052058069	0.503718187
ENSMUSG00000078878	124.4462087	-0.282139614	0.14515452	-1.943719108	0.051929333	0.503718187
ENSMUSG00000035357	113.28788	-0.241443997	0.124344736	-1.94173075	0.052169704	0.503718187
ENSMUSG00000006445	224.8601398	-0.198542387	0.10211261	-1.944347387	0.051853574	0.503718187
ENSMUSG00000020739	987.1909087	-0.182857381	0.094179115	-1.941591625	0.052186558	0.503718187
ENSMUSG00000026187	313.9713271	-0.147322694	0.075811421	-1.943278357	0.051982535	0.503718187
ENSMUSG00000010660	1097.03001	-0.115285214	0.059318333	-1.943500574	0.051955706	0.503718187
ENSMUSG00000023092	978.8726478	-0.112007619	0.057534321	-1.946796563	0.051559129	0.503718187
ENSMUSG00000039759	626.9705651	-0.101475012	0.052174905	-1.944900741	0.051786926	0.503718187
ENSMUSG00000039046	1693.966043	0.092216159	0.047348273	1.947613971	0.051461171	0.503718187
ENSMUSG00000022905	2834.877897	0.095555327	0.049142074	1.944470763	0.051838708	0.503718187
ENSMUSG00000055670	1997.668656	0.117727918	0.060606691	1.942490453	0.052077755	0.503718187
ENSMUSG00000025041	857.8480642	0.125455839	0.06446045	1.946245165	0.051625297	0.503718187
ENSMUSG00000038417	1045.303229	0.135078638	0.069546712	1.942272091	0.05210417	0.503718187
ENSMUSG00000041297	2244.569904	0.137859785	0.07081969	1.946630715	0.051579023	0.503718187
ENSMUSG00000003660	1484.307276	0.143011614	0.073499385	1.945752527	0.051684474	0.503718187
ENSMUSG00000022957	1405.047272	0.16070604	0.082644944	1.944535644	0.051830891	0.503718187
ENSMUSG00000021359	403.0133656	0.173064575	0.08899093	1.944743967	0.051805801	0.503718187
ENSMUSG00000038002	1482.182195	0.177020737	0.091149093	1.942100912	0.052124885	0.503718187
ENSMUSG00000025279	3523.448124	0.19359953	0.099531718	1.945103864	0.051762479	0.503718187
ENSMUSG00000010651	67.4624014	0.257486471	0.132521527	1.94297845	0.052018762	0.503718187
ENSMUSG00000083798	24.45204733	0.34957954	0.179468486	1.947860311	0.05143168	0.503718187
ENSMUSG00000065037	64.10289417	0.566617221	0.290922996	1.947653602	0.051456425	0.503718187
ENSMUSG00000034285	41.50621259	-0.349308425	0.179959675	-1.941037207	0.052253765	0.503725257
ENSMUSG00000035629	1914.078335	0.134096484	0.069085514	1.941021721	0.052255643	0.503725257
ENSMUSG00000052105	511.2939179	0.322792567	0.166441012	1.939381183	0.05245494	0.505315922
ENSMUSG00000041426	770.6217713	-0.11605974	0.059863098	-1.938752637	0.052531466	0.505347911
ENSMUSG00000059890	2499.67903	0.07225562	0.037272715	1.938566032	0.052554203	0.505347911
ENSMUSG00000030657	3088.032344	0.232952386	0.12017089	1.938509278	0.05256112	0.505347911
ENSMUSG00000066043	1580.659473	0.145372549	0.075010867	1.938019855	0.0526208	0.5055919
ENSMUSG00000005410	388.9401268	-0.609443806	0.31461383	-1.937117024	0.05273104	0.505991406
ENSMUSG00000020523	2318.544436	-0.081387469	0.042011133	-1.93728336	0.052710715	0.505991406
ENSMUSG00000086240	34.36424898	-0.50353051	0.260314703	-1.934314522	0.053074469	0.506739664
ENSMUSG00000023341	52.41552153	-0.279801433	0.144707081	-1.933571124	0.05316588	0.506739664
ENSMUSG00000053070	104.1101749	-0.247184829	0.127881157	-1.932926119	0.0532453	0.506739664
ENSMUSG00000002324	264.4246165	-0.181876662	0.094089833	-1.933010789	0.053234869	0.506739664
ENSMUSG00000039706	227.5588137	-0.180250908	0.093225451	-1.93349462	0.053175295	0.506739664
ENSMUSG00000006585	471.8530706	-0.176383201	0.091204216	-1.933936938	0.053120882	0.506739664
ENSMUSG00000021794	5436.722106	-0.152994463	0.079033407	-1.93582015	0.052889732	0.506739664
ENSMUSG00000037049	2309.216825	-0.098379452	0.050902467	-1.932704995	0.05327255	0.506739664
ENSMUSG00000020128	1743.489171	0.087455684	0.04522936	1.933604281	0.053161801	0.506739664
ENSMUSG00000074212	1516.929405	0.107177564	0.055391139	1.934922565	0.052999799	0.506739664
ENSMUSG00000014355	2751.019609	0.118186471	0.061044606	1.936067386	0.052859448	0.506739664
ENSMUSG00000055024	1519.777103	0.154631155	0.080013613	1.932560595	0.053290351	0.506739664
ENSMUSG00000005374	1862.367157	0.174764419	0.090327905	1.934777731	0.053017577	0.506739664
ENSMUSG00000114502	414.8720214	0.2911318	0.150442058	1.935175599	0.052968751	0.506739664
ENSMUSG00000030156	23.51325579	-0.613643586	0.31758052	-1.932245677	0.05332919	0.50678203
ENSMUSG00000024899	903.7142458	0.342921006	0.17752404	1.931687711	0.053398062	0.507109564
ENSMUSG00000030109	2940.615508	0.173288432	0.089791507	1.929897797	0.053619502	0.50888464
ENSMUSG00000051675	355.9660052	0.139945084	0.07253679	1.929298	0.053693878	0.508935091
ENSMUSG00000026409	257.0691778	0.177756995	0.092130168	1.929411394	0.05367981	0.508935091
ENSMUSG00000028873	124.5590797	-0.520150966	0.269907155	-1.927147747	0.05396122	0.511140372
ENSMUSG00000057897	23.59193767	-0.795058276	0.41268144	-1.926566592	0.054033665	0.511386464
ENSMUSG00000004096	1861.609264	-0.068942589	0.035788757	-1.926375589	0.054057493	0.511386464
ENSMUSG00000032261	3107.511623	0.115416956	0.059932884	1.925770092	0.054133087	0.511386464
ENSMUSG00000047898	54.77778822	0.354616095	0.184163607	1.925549252	0.054160681	0.511386464
ENSMUSG00000101872	25.85232079	0.432495129	0.224605184	1.92557946	0.054156905	0.511386464
ENSMUSG00000021483	148.5255217	-0.37997771	0.197407622	-1.924838086	0.054249618	0.51157077
ENSMUSG00000024759	2523.692311	0.085290735	0.044307959	1.924952889	0.054235252	0.51157077
ENSMUSG00000085355	28.29538935	-0.313696011	0.163152551	-1.92271595	0.054515733	0.512114329
ENSMUSG00000024824	220.8659573	-0.211920542	0.110198686	-1.923076858	0.054470398	0.512114329
ENSMUSG00000019927	295.162126	-0.123941575	0.064461566	-1.922720495	0.054515161	0.512114329
ENSMUSG00000072946	854.0312535	-0.103193804	0.053659561	-1.923120561	0.054464911	0.512114329
ENSMUSG00000021556	4305.017434	0.091903112	0.047782555	1.923361198	0.054434704	0.512114329
ENSMUSG00000024068	968.5870635	0.098928525	0.051445622	1.922972682	0.054483481	0.512114329
ENSMUSG00000020275	181.0235478	0.205161504	0.106740476	1.922059102	0.054598321	0.512432288
ENSMUSG00000012819	769.2506086	0.221682633	0.115345929	1.921893863	0.054619114	0.512432288
ENSMUSG00000036863	1015.075803	0.094664942	0.049266968	1.921468783	0.054672634	0.512608114
ENSMUSG00000015852	34.94976716	-0.355715687	0.185184149	-1.920875459	0.05474741	0.512982887
ENSMUSG00000033697	1807.931998	0.134536817	0.070061413	1.920269826	0.054823826	0.513372533
ENSMUSG00000034320	2019.305011	0.120810076	0.062931583	1.919705036	0.054895168	0.513714208
ENSMUSG00000056270	37.7778335	-0.727530592	0.379802654	-1.915548995	0.055422527	0.515573873
ENSMUSG00000038600	59.74084593	-0.350264338	0.182708486	-1.917066617	0.055229469	0.515573873
ENSMUSG00000052544	173.9625833	-0.30745607	0.160662703	-1.913674206	0.055661797	0.515573873
ENSMUSG00000051839	130.1497577	-0.291057339	0.151784517	-1.917569365	0.055165638	0.515573873
ENSMUSG00000024660	351.8269555	-0.247812612	0.129511366	-1.913442959	0.055691369	0.515573873
ENSMUSG00000020287	185.4834091	-0.228806214	0.119437907	-1.915691756	0.055404342	0.515573873
ENSMUSG00000017830	89.93908768	-0.208876554	0.108999601	-1.91630567	0.0553262	0.515573873
ENSMUSG00000052566	532.8662407	-0.147531265	0.077059529	-1.914510339	0.055554979	0.515573873
ENSMUSG00000022452	1855.140434	-0.114546439	0.059856095	-1.913697154	0.055658863	0.515573873
ENSMUSG00000041231	1750.443433	-0.089979297	0.046999123	-1.914488849	0.055557723	0.515573873
ENSMUSG00000035770	1710.475936	0.088239875	0.046030839	1.916972973	0.055241365	0.515573873
ENSMUSG00000003134	733.7485299	0.118043797	0.061669893	1.914123578	0.055604368	0.515573873
ENSMUSG00000013878	535.0407155	0.122590804	0.064020902	1.914855942	0.055510878	0.515573873
ENSMUSG00000036591	2257.478456	0.129810441	0.067723576	1.916768859	0.055267303	0.515573873
ENSMUSG00000021143	2400.672372	0.253888845	0.132621622	1.914385002	0.05557098	0.515573873
ENSMUSG00000097203	122.5044563	0.283625607	0.148107186	1.915002335	0.055492206	0.515573873
ENSMUSG00000030159	434.4695501	0.382341634	0.199844931	1.913191551	0.055723535	0.515573873
ENSMUSG00000027297	61.15820514	0.478050833	0.249659843	1.914808679	0.055516907	0.515573873
ENSMUSG00000039055	38.83996505	-0.690811423	0.361263648	-1.912208512	0.055849455	0.515675217
ENSMUSG00000039481	108.523964	-0.240916461	0.125977834	-1.912371821	0.05582852	0.515675217
ENSMUSG00000030980	1500.125276	0.07689858	0.040224371	1.911740992	0.055909424	0.515675217
ENSMUSG00000025738	38.63074379	0.382799246	0.200210238	1.911986372	0.055877942	0.515675217
ENSMUSG00000029359	25.82718893	0.468974277	0.245200054	1.912618978	0.055796848	0.515675217
ENSMUSG00000032344	30.57541513	-0.376823441	0.197188502	-1.910980804	0.056007048	0.516252582
ENSMUSG00000001249	30.47234855	-0.710984574	0.372566816	-1.908341115	0.056347142	0.51692921
ENSMUSG00000050394	26.47968502	-0.387413444	0.20298782	-1.908555119	0.056319506	0.51692921
ENSMUSG00000005131	22.32637982	-0.336428217	0.176291314	-1.908365249	0.056344025	0.51692921
ENSMUSG00000069270	40.54744625	-0.332626908	0.174451321	-1.906703294	0.05655902	0.51692921
ENSMUSG00000021947	548.956641	-0.178898368	0.093872648	-1.905756053	0.056681863	0.51692921
ENSMUSG00000006386	460.4325161	-0.160344258	0.084057904	-1.907545284	0.056450013	0.51692921
ENSMUSG00000031887	455.1373111	-0.121043986	0.063509612	-1.905915997	0.056661105	0.51692921
ENSMUSG00000003038	7712.865522	-0.101157331	0.053029748	-1.90755822	0.056448339	0.51692921
ENSMUSG00000027854	1968.086382	-0.094065436	0.049262674	-1.909466693	0.056201914	0.51692921
ENSMUSG00000003435	4720.416578	0.072666648	0.03815043	1.904739968	0.056813881	0.51692921
ENSMUSG00000021144	1080.620703	0.097634842	0.051256559	1.90482633	0.05680265	0.51692921
ENSMUSG00000031555	1911.710287	0.107486638	0.056333075	1.908055562	0.056384035	0.51692921
ENSMUSG00000095115	2544.943869	0.110248618	0.057845979	1.905899425	0.056663256	0.51692921
ENSMUSG00000004462	730.6385537	0.113272753	0.059443138	1.905564818	0.05670669	0.51692921
ENSMUSG00000090112	456.6641002	0.122308107	0.064122548	1.907411837	0.056467278	0.51692921
ENSMUSG00000008305	510.2665533	0.140671086	0.073854092	1.904716216	0.05681697	0.51692921
ENSMUSG00000022146	945.4511641	0.15904571	0.083318637	1.908885162	0.056276907	0.51692921
ENSMUSG00000037419	2590.517888	0.172553042	0.090582486	1.904927207	0.056789534	0.51692921
ENSMUSG00000039512	408.3915764	0.181991583	0.09543759	1.906917213	0.056531309	0.51692921
ENSMUSG00000036864	70.02834356	0.216146183	0.113387705	1.906257682	0.056616782	0.51692921
ENSMUSG00000027408	3426.758038	0.467838732	0.24493527	1.910050491	0.056126713	0.51692921
ENSMUSG00000076490	19.80337058	-0.528566307	0.279396525	-1.891814173	0.058515744	0.517651166
ENSMUSG00000026984	98.11926726	-0.519061044	0.273217735	-1.899807286	0.057458414	0.517651166
ENSMUSG00000062510	59.835298	-0.515422613	0.272894235	-1.888726644	0.058928467	0.517651166
ENSMUSG00000030867	77.05598957	-0.487322068	0.25769673	-1.891068112	0.058615253	0.517651166
ENSMUSG00000031112	41.92203249	-0.478723642	0.252796453	-1.893711862	0.058263266	0.517651166
ENSMUSG00000037722	18.13468878	-0.476275065	0.251777826	-1.891648178	0.058537872	0.517651166
ENSMUSG00000074529	26.63677527	-0.425298071	0.22465473	-1.893118706	0.058342085	0.517651166
ENSMUSG00000032254	97.21486912	-0.391612348	0.207380174	-1.888378919	0.058975099	0.517651166
ENSMUSG00000028778	35.95697368	-0.386592438	0.20343511	-1.900323096	0.057390732	0.517651166
ENSMUSG00000039278	62.0137703	-0.334008292	0.175872435	-1.899150897	0.057544639	0.517651166
ENSMUSG00000097055	46.28457821	-0.29493691	0.155015224	-1.902631895	0.057088594	0.517651166
ENSMUSG00000000184	337.055657	-0.249182046	0.131494672	-1.894997278	0.058092762	0.517651166
ENSMUSG00000097451	4413.710172	-0.247530101	0.130173573	-1.901538805	0.057231475	0.517651166
ENSMUSG00000030560	277.1262131	-0.22524056	0.119124786	-1.890795086	0.058651703	0.517651166
ENSMUSG00000041439	126.3504807	-0.206415905	0.108728007	-1.898461223	0.057635351	0.517651166
ENSMUSG00000056832	83.32773993	-0.2052362	0.108754202	-1.887156508	0.059139278	0.517651166
ENSMUSG00000027160	203.9537126	-0.183217729	0.096300447	-1.90256363	0.057097509	0.517651166
ENSMUSG00000028672	4522.492468	-0.16964625	0.089732601	-1.890575431	0.058681043	0.517651166
ENSMUSG00000031090	127.9193262	-0.166408675	0.088163775	-1.887494902	0.059093791	0.517651166
ENSMUSG00000023832	296.7177916	-0.164714389	0.087132233	-1.890395578	0.058705074	0.517651166
ENSMUSG00000019917	788.2973356	-0.132338672	0.069515642	-1.903725096	0.056945996	0.517651166
ENSMUSG00000061613	1599.403933	-0.128229319	0.067868123	-1.889389499	0.058839657	0.517651166
ENSMUSG00000056091	622.1890507	-0.12273388	0.064983875	-1.888682059	0.058934444	0.517651166
ENSMUSG00000060510	427.3052931	-0.115868235	0.061080735	-1.896968577	0.057832085	0.517651166
ENSMUSG00000047866	5469.047522	-0.106524712	0.056395988	-1.888870398	0.058909197	0.517651166
ENSMUSG00000010358	604.9739792	-0.105198135	0.05562762	-1.891113345	0.058609215	0.517651166
ENSMUSG00000022559	1004.92279	-0.101691946	0.053644446	-1.895665887	0.058004239	0.517651166
ENSMUSG00000024309	1005.918517	-0.099243786	0.052556048	-1.888341848	0.058980073	0.517651166
ENSMUSG00000020700	1851.802691	0.063776471	0.033576848	1.89941804	0.057509533	0.517651166
ENSMUSG00000028522	3030.279141	0.06831961	0.036029053	1.896236622	0.057928763	0.517651166
ENSMUSG00000011960	1326.914342	0.079452508	0.041970424	1.893059452	0.058349964	0.517651166
ENSMUSG00000015002	1847.907685	0.084444848	0.044494012	1.897892436	0.057710253	0.517651166
ENSMUSG00000034501	859.8353436	0.08468836	0.044602401	1.89873993	0.057598679	0.517651166
ENSMUSG00000049940	2682.665429	0.087664799	0.046441221	1.887650625	0.059072869	0.517651166
ENSMUSG00000038175	1347.795703	0.091994597	0.04860408	1.892734039	0.058393247	0.517651166
ENSMUSG00000042380	1673.995633	0.094154572	0.049729489	1.893334793	0.058313361	0.517651166
ENSMUSG00000024290	1279.752505	0.0954026	0.050536569	1.887793355	0.059053698	0.517651166
ENSMUSG00000019873	2065.512099	0.098115236	0.051960814	1.888254412	0.058991804	0.517651166
ENSMUSG00000019731	2072.55482	0.098587813	0.052133545	1.891062904	0.058615948	0.517651166
ENSMUSG00000041471	420.7467366	0.10345261	0.054678789	1.892006238	0.05849015	0.517651166
ENSMUSG00000059713	821.047838	0.104428363	0.054878636	1.902896468	0.057054056	0.517651166
ENSMUSG00000029684	1037.361037	0.107015229	0.056554178	1.892260357	0.0584563	0.517651166
ENSMUSG00000036990	3704.775177	0.107171237	0.056769131	1.887843538	0.059046958	0.517651166
ENSMUSG00000020272	530.0679987	0.11294988	0.05964819	1.893601129	0.058277974	0.517651166
ENSMUSG00000024260	1566.169604	0.116432089	0.061248881	1.900966787	0.057306363	0.517651166
ENSMUSG00000022973	705.0776852	0.117873839	0.062084859	1.898592355	0.057618094	0.517651166
ENSMUSG00000028458	559.7243314	0.127081183	0.067212897	1.890726168	0.058660907	0.517651166
ENSMUSG00000102869	2392.946568	0.144519028	0.076601393	1.886637072	0.059209157	0.517651166
ENSMUSG00000033389	864.8985656	0.148871788	0.078462325	1.897366511	0.057779582	0.517651166
ENSMUSG00000029165	399.1560274	0.152122102	0.080616742	1.886979026	0.059163147	0.517651166
ENSMUSG00000045248	419.4509896	0.15731803	0.083184997	1.891182737	0.058599955	0.517651166
ENSMUSG00000040225	2101.552272	0.16537519	0.08750921	1.889803269	0.058784276	0.517651166
ENSMUSG00000020721	2747.116094	0.169045385	0.089305258	1.892893984	0.058371969	0.517651166
ENSMUSG00000030029	541.0590057	0.172586506	0.091277714	1.890784711	0.058653089	0.517651166
ENSMUSG00000037270	2349.623164	0.176782939	0.093179917	1.897221481	0.057798713	0.517651166
ENSMUSG00000035964	536.2260455	0.185078993	0.097968819	1.889162233	0.058870094	0.517651166
ENSMUSG00000026519	342.1383052	0.185896746	0.097747355	1.901808453	0.057196201	0.517651166
ENSMUSG00000014444	1798.629097	0.195250214	0.102639002	1.902300402	0.057131893	0.517651166
ENSMUSG00000038256	343.9830792	0.22051695	0.116418839	1.894168944	0.058202589	0.517651166
ENSMUSG00000037487	3048.452541	0.230932149	0.122253039	1.888968573	0.05889604	0.517651166
ENSMUSG00000041444	445.2447709	0.24069198	0.126939593	1.896114323	0.057944929	0.517651166
ENSMUSG00000020227	48.55398117	0.308692485	0.162229053	1.902818764	0.057064198	0.517651166
ENSMUSG00000036523	137.1835718	0.379698139	0.20126068	1.886598712	0.05921432	0.517651166
ENSMUSG00000043487	22.90561155	0.452820489	0.239366907	1.891742238	0.058525333	0.517651166
ENSMUSG00000090891	23.25358991	0.489026534	0.257584703	1.898507667	0.057629239	0.517651166
ENSMUSG00000066392	22.30976737	0.506101076	0.266520204	1.898921989	0.057574734	0.517651166
ENSMUSG00000063430	311.5063649	-0.53546352	0.283957884	-1.885714571	0.059333428	0.517807111
ENSMUSG00000008763	2778.923297	0.072421717	0.038403816	1.885794799	0.059322612	0.517807111
ENSMUSG00000026764	716.7969386	0.146007939	0.077429697	1.885683971	0.059337554	0.517807111
ENSMUSG00000006010	1715.80533	0.062184593	0.032984841	1.885247631	0.059396413	0.518014041
ENSMUSG00000022676	52.74126039	-0.363109821	0.192639092	-1.884922818	0.059440259	0.518089874
ENSMUSG00000044254	28.42226795	-0.85026401	0.451829754	-1.881823856	0.059859936	0.51872694
ENSMUSG00000048779	28.37060263	-0.41786892	0.221848066	-1.883581535	0.059621601	0.51872694
ENSMUSG00000064225	38.26072572	-0.328366076	0.174310353	-1.883801345	0.059591852	0.51872694
ENSMUSG00000027306	159.533399	-0.322457583	0.171319723	-1.882197663	0.059809183	0.51872694
ENSMUSG00000025969	302.8359197	-0.22719542	0.120703771	-1.882256189	0.05980124	0.51872694
ENSMUSG00000025464	183.0054988	-0.178953	0.095099265	-1.881749574	0.059870025	0.51872694
ENSMUSG00000031278	2611.649146	-0.134877059	0.071629614	-1.882978998	0.059703214	0.51872694
ENSMUSG00000039703	1595.734239	0.06967966	0.037038698	1.881266472	0.059935679	0.51872694
ENSMUSG00000032560	1832.295011	0.091416317	0.048586565	1.881514298	0.059901992	0.51872694
ENSMUSG00000006005	2245.327978	0.126318571	0.067078316	1.883150587	0.059679963	0.51872694
ENSMUSG00000038517	701.7479316	0.148454454	0.078904098	1.881454299	0.059910146	0.51872694
ENSMUSG00000020387	39.26095472	0.43622064	0.231716274	1.882563676	0.059759523	0.51872694
ENSMUSG00000103520	17.52379649	-0.46731151	0.248712871	-1.87891969	0.06025546	0.518832142
ENSMUSG00000027009	106.3318394	-0.294301553	0.156526466	-1.880203145	0.060080397	0.518832142
ENSMUSG00000051355	67.95387881	-0.274809273	0.146310045	-1.878266623	0.0603447	0.518832142
ENSMUSG00000008398	764.3263972	-0.132124363	0.070311383	-1.879131904	0.060226485	0.518832142
ENSMUSG00000027361	915.5033376	-0.106571592	0.056744976	-1.878079791	0.060370251	0.518832142
ENSMUSG00000045598	514.7009338	0.105697271	0.056220489	1.880048948	0.060101407	0.518832142
ENSMUSG00000022241	1416.175554	0.109924623	0.058522098	1.878343831	0.060334144	0.518832142
ENSMUSG00000040339	4460.978634	0.126565154	0.067389782	1.878106007	0.060366665	0.518832142
ENSMUSG00000047731	6429.374428	0.138779294	0.073839042	1.879483942	0.060178444	0.518832142
ENSMUSG00000044224	554.4884838	0.145694016	0.077464083	1.880794419	0.05999989	0.518832142
ENSMUSG00000053774	1566.372443	0.148668847	0.079078549	1.880014867	0.060106052	0.518832142
ENSMUSG00000042121	1303.200267	0.179911369	0.09576668	1.87864263	0.060293306	0.518832142
ENSMUSG00000036931	28.61435421	-0.384313695	0.204668203	-1.877740119	0.060416726	0.518868574
ENSMUSG00000094870	814.566407	0.084771719	0.045150556	1.877534325	0.060444897	0.518868574
ENSMUSG00000025020	5887.835294	0.256947744	0.136896555	1.876948203	0.060525193	0.519255427
ENSMUSG00000032035	649.085234	-0.137915913	0.073489905	-1.876664722	0.060564061	0.519286614
ENSMUSG00000000673	19.67289567	-0.570191799	0.304092753	-1.875058822	0.060784632	0.519896073
ENSMUSG00000043110	365.7110394	-0.55150987	0.294723827	-1.871276831	0.06130672	0.519896073
ENSMUSG00000096965	35.10788991	-0.445022579	0.237848695	-1.871032248	0.061340611	0.519896073
ENSMUSG00000006948	108.9294478	-0.340160519	0.181450098	-1.874678067	0.060837026	0.519896073
ENSMUSG00000030830	42.4371574	-0.301159334	0.160805127	-1.872821715	0.061093008	0.519896073
ENSMUSG00000030217	67.97163612	-0.295146138	0.157621617	-1.872497851	0.061137759	0.519896073
ENSMUSG00000054115	356.7441182	-0.274554639	0.146482203	-1.874320799	0.060886222	0.519896073
ENSMUSG00000073197	390.7305218	-0.179218527	0.095598637	-1.87469751	0.06083435	0.519896073
ENSMUSG00000039163	346.4013098	-0.134777939	0.07189406	-1.874674195	0.060837559	0.519896073
ENSMUSG00000043190	529.4685834	-0.104858981	0.056035208	-1.871305287	0.061302778	0.519896073
ENSMUSG00000037295	2651.982637	0.075511388	0.04028568	1.874397749	0.060875624	0.519896073
ENSMUSG00000024941	2331.7935	0.08599589	0.045862592	1.875076958	0.060782137	0.519896073
ENSMUSG00000042742	836.6568075	0.097975293	0.052304104	1.873185552	0.061042767	0.519896073
ENSMUSG00000020357	845.1720191	0.147151178	0.078595035	1.872270665	0.061169167	0.519896073
ENSMUSG00000029501	1648.767814	0.149623492	0.07993603	1.871790396	0.061235608	0.519896073
ENSMUSG00000074818	65.88009567	0.237618194	0.126949209	1.871757978	0.061240094	0.519896073
ENSMUSG00000055013	672.8922946	0.248199182	0.132468415	1.873648007	0.060978957	0.519896073
ENSMUSG00000057719	128.3153375	0.259506991	0.138689331	1.871138812	0.061325843	0.519896073
ENSMUSG00000080059	24.79365997	0.328908866	0.175639076	1.872640608	0.06111803	0.519896073
ENSMUSG00000087543	25.57869928	0.459541959	0.245250795	1.873763382	0.060963046	0.519896073
ENSMUSG00000021504	1258.247797	0.154147106	0.082458769	1.869384017	0.061569407	0.521235775
ENSMUSG00000022032	423.6297219	0.213647599	0.114273732	1.869612511	0.061537647	0.521235775
ENSMUSG00000023919	85.3380139	-0.434001616	0.232210421	-1.869001465	0.061622611	0.521386715
ENSMUSG00000022223	151.7610096	-0.166854209	0.089347512	-1.86747459	0.061835342	0.521988034
ENSMUSG00000045005	749.016955	0.160322225	0.085847548	1.867522477	0.061828661	0.521988034
ENSMUSG00000004317	1178.203341	0.212161931	0.113583388	1.867895788	0.061776598	0.521988034
ENSMUSG00000073386	32.9056796	0.523500593	0.280256067	1.867936697	0.061770895	0.521988034
ENSMUSG00000031928	399.1690738	-0.108004789	0.057848784	-1.867019179	0.06189891	0.522225545
ENSMUSG00000068129	47.39068041	-0.608887793	0.32702484	-1.861900744	0.062617082	0.522690161
ENSMUSG00000035365	33.37139199	-0.533868116	0.286090332	-1.866082341	0.062029846	0.522690161
ENSMUSG00000034883	43.21058921	-0.52281014	0.280351185	-1.864840128	0.062203817	0.522690161
ENSMUSG00000036887	108.2340751	-0.398731143	0.213958784	-1.863588561	0.062379505	0.522690161
ENSMUSG00000024013	27.908676	-0.349212238	0.187129931	-1.86614849	0.062020593	0.522690161
ENSMUSG00000075256	30.05390637	-0.341480788	0.183605935	-1.859857023	0.062905757	0.522690161
ENSMUSG00000029188	821.0737026	-0.240767476	0.12905489	-1.865620715	0.062094449	0.522690161
ENSMUSG00000040605	176.0485915	-0.235821285	0.126722309	-1.860929511	0.062754132	0.522690161
ENSMUSG00000054836	183.8987929	-0.184726685	0.099137196	-1.86334385	0.062413905	0.522690161
ENSMUSG00000049225	126.4126714	-0.183778475	0.098810421	-1.859909851	0.062898281	0.522690161
ENSMUSG00000000028	192.1397605	-0.170323661	0.091340063	-1.864720192	0.062220635	0.522690161
ENSMUSG00000024026	622.9449917	-0.107722072	0.057873929	-1.86132294	0.062698586	0.522690161
ENSMUSG00000048833	1601.115202	0.086326544	0.046310385	1.864086079	0.062309617	0.522690161
ENSMUSG00000022911	1512.795896	0.095669812	0.051432149	1.860116949	0.062868982	0.522690161
ENSMUSG00000078622	2280.263215	0.098216841	0.052684381	1.86424969	0.062286648	0.522690161
ENSMUSG00000042042	967.1685466	0.09931632	0.053365554	1.861056672	0.062736174	0.522690161
ENSMUSG00000028228	1404.706534	0.109514693	0.058882132	1.859896875	0.062900118	0.522690161
ENSMUSG00000045503	696.4663128	0.114353283	0.061486323	1.859816566	0.062911483	0.522690161
ENSMUSG00000056211	1001.607089	0.117845626	0.063311723	1.861355534	0.062693986	0.522690161
ENSMUSG00000032840	740.8939873	0.126766593	0.06813141	1.860618956	0.062798006	0.522690161
ENSMUSG00000026478	9120.84898	0.169826309	0.091139764	1.863361305	0.06241145	0.522690161
ENSMUSG00000005057	770.468127	0.195770155	0.105067099	1.863286961	0.062421904	0.522690161
ENSMUSG00000074071	121.0769108	0.212189296	0.114085402	1.859916279	0.062897372	0.522690161
ENSMUSG00000005267	70.52757863	0.231343249	0.124339457	1.860577919	0.062803805	0.522690161
ENSMUSG00000061882	96.7592898	0.254509169	0.136791714	1.860559835	0.062806361	0.522690161
ENSMUSG00000108558	64358.5099	0.304128138	0.163094589	1.864734692	0.062218601	0.522690161
ENSMUSG00000107749	29.39998519	0.425252366	0.228646619	1.859867278	0.062904306	0.522690161
ENSMUSG00000052707	2728.512762	0.108244907	0.058234668	1.858770923	0.063059616	0.52362219
ENSMUSG00000032846	145.500966	0.230456374	0.123999712	1.858523458	0.063094715	0.52362219
ENSMUSG00000027326	74.90360146	-0.605172805	0.325743084	-1.857822423	0.063194236	0.523818016
ENSMUSG00000041479	18.01921403	-0.537931641	0.289564045	-1.857729404	0.063207451	0.523818016
ENSMUSG00000029053	1555.517976	-0.123294672	0.06639074	-1.857106457	0.06329601	0.523818016
ENSMUSG00000034006	316.9983734	0.177662943	0.095654574	1.857338717	0.063262979	0.523818016
ENSMUSG00000040441	168.687622	0.209772406	0.112932351	1.857504996	0.063239341	0.523818016
ENSMUSG00000027709	201.8129621	-0.167852259	0.090420212	-1.856357723	0.063402587	0.523844382
ENSMUSG00000029735	360.4612394	-0.107861579	0.058097206	-1.856570857	0.063372233	0.523844382
ENSMUSG00000033285	683.0843095	0.076585885	0.041262044	1.856085577	0.063441361	0.523844382
ENSMUSG00000072720	256.9150867	0.363917882	0.196056855	1.856185452	0.063427129	0.523844382
ENSMUSG00000020180	1075.139912	-0.164255261	0.088509539	-1.855791634	0.063483264	0.523896876
ENSMUSG00000083816	60.92132103	-0.234526128	0.126412684	-1.855242061	0.063561668	0.524250377
ENSMUSG00000028430	1975.415478	0.085743585	0.046230609	1.854692978	0.063640082	0.524310325
ENSMUSG00000078952	325.0163129	0.303947551	0.163879844	1.854697585	0.063639424	0.524310325
ENSMUSG00000015451	78.98395709	0.306200164	0.165146941	1.854107394	0.063723797	0.524706729
ENSMUSG00000021770	1662.497554	0.11415346	0.061603068	1.853048298	0.063875436	0.525661673
ENSMUSG00000103839	40.507524	-0.265811279	0.143565026	-1.851504409	0.064097021	0.526259331
ENSMUSG00000051124	99.59838794	-0.236343934	0.12763118	-1.851772704	0.064058469	0.526259331
ENSMUSG00000031198	437.3295883	-0.168781365	0.091126582	-1.852163902	0.064002291	0.526259331
ENSMUSG00000028651	381.185525	-0.130091746	0.070284482	-1.850931273	0.064179441	0.526259331
ENSMUSG00000013593	5841.464901	-0.119491423	0.064561958	-1.850802322	0.064197997	0.526259331
ENSMUSG00000026821	4510.292195	0.078596523	0.042439767	1.851954627	0.064032339	0.526259331
ENSMUSG00000089682	1277.819721	0.129807554	0.070131051	1.850928391	0.064179856	0.526259331
ENSMUSG00000047248	322.0845047	0.164263792	0.088809768	1.849614021	0.064369201	0.526783813
ENSMUSG00000033671	2321.851341	0.202339492	0.109370604	1.85003542	0.064308445	0.526783813
ENSMUSG00000074171	43.99510406	0.320931799	0.173505036	1.849697314	0.064357188	0.526783813
ENSMUSG00000033855	337.5621695	0.148525831	0.080317416	1.84923567	0.06442379	0.526937982
ENSMUSG00000113199	24.18427615	-0.435973349	0.235802052	-1.848895482	0.064472906	0.527047235
ENSMUSG00000024873	50.43550119	-0.599318212	0.324310376	-1.847977296	0.064605627	0.527743788
ENSMUSG00000070526	21.54180687	-0.54627686	0.295634638	-1.847810742	0.064629726	0.527743788
ENSMUSG00000075707	217.1759771	-1.039065717	0.562828764	-1.846148922	0.064870585	0.527901368
ENSMUSG00000048636	42.35174746	-0.344473884	0.186491021	-1.847133884	0.064727739	0.527901368
ENSMUSG00000019978	2990.054486	-0.17147985	0.092890675	-1.846039437	0.064886479	0.527901368
ENSMUSG00000031812	5862.829453	-0.063333749	0.034299336	-1.846500727	0.064819534	0.527901368
ENSMUSG00000030036	2605.339826	0.097270375	0.052686021	1.846227391	0.064859195	0.527901368
ENSMUSG00000021948	1219.540599	0.211454652	0.114550702	1.845948106	0.064899741	0.527901368
ENSMUSG00000032788	197.2817978	0.24965838	0.13520699	1.846490189	0.064821063	0.527901368
ENSMUSG00000022765	1604.431805	0.081571668	0.044220857	1.844642421	0.065089572	0.528983725
ENSMUSG00000033352	2142.212081	0.111388413	0.060396273	1.844292836	0.065140475	0.528983725
ENSMUSG00000020866	93.75920736	0.350805263	0.190189321	1.844505579	0.065109494	0.528983725
ENSMUSG00000029781	8369.605795	0.168687071	0.091479562	1.84398644	0.065185116	0.529054752
ENSMUSG00000079144	159.4876005	-0.1447522	0.078539099	-1.843059094	0.065320383	0.529860828
ENSMUSG00000001517	106.7854596	-0.351028723	0.190598328	-1.84171984	0.065516141	0.529990338
ENSMUSG00000041046	959.7631321	-0.296478567	0.160929905	-1.842283866	0.065433639	0.529990338
ENSMUSG00000034612	2656.8561	0.220319276	0.119624207	1.841761649	0.065510022	0.529990338
ENSMUSG00000034707	27285.79998	0.244921344	0.132950899	1.842193973	0.065446782	0.529990338
ENSMUSG00000039153	63.50658271	0.383760106	0.208361539	1.841799155	0.065504534	0.529990338
ENSMUSG00000041859	371.142585	-0.305769012	0.166079373	-1.841101675	0.06560666	0.530140662
ENSMUSG00000018068	1041.572129	0.082918399	0.045033499	1.84126042	0.065583405	0.530140662
ENSMUSG00000036768	69.45937539	-0.607753478	0.330317855	-1.839905016	0.065782183	0.530686154
ENSMUSG00000057329	56.62878684	-0.257274217	0.139805259	-1.840232752	0.065734073	0.530686154
ENSMUSG00000033083	775.9106223	0.214071326	0.116336514	1.840104349	0.065752919	0.530686154
ENSMUSG00000035852	80.14214634	-0.319740246	0.173826318	-1.839423685	0.065852893	0.530965969
ENSMUSG00000035407	144.6491495	-0.22567425	0.122726237	-1.838842732	0.065938321	0.53112957
ENSMUSG00000040725	2877.34957	0.078875645	0.042900989	1.838550751	0.065981291	0.53112957
ENSMUSG00000041779	2225.302276	0.13278135	0.072214069	1.838718577	0.06595659	0.53112957
ENSMUSG00000066306	3134.348583	0.141450059	0.076949383	1.838222129	0.06602968	0.531228961
ENSMUSG00000029669	79.01365451	-0.220908569	0.12022285	-1.837492368	0.066137242	0.531804044
ENSMUSG00000024575	26.21907695	-0.321805471	0.1751619	-1.837188746	0.066182036	0.531874065
ENSMUSG00000031736	19.95133192	0.484610267	0.263831642	1.836816329	0.066237014	0.532025807
ENSMUSG00000035885	4918.635155	-0.104966369	0.057176388	-1.835834191	0.066382183	0.532462349
ENSMUSG00000037416	1367.942997	0.116834059	0.063634202	1.836026143	0.06635379	0.532462349
ENSMUSG00000075415	1156.829737	0.118003052	0.064283926	1.835654115	0.066408828	0.532462349
ENSMUSG00000053617	5001.732097	0.159075877	0.086667585	1.835471433	0.066435868	0.532462349
ENSMUSG00000022526	448.762493	0.098796269	0.053836003	1.835133815	0.066485865	0.532573456
ENSMUSG00000053094	3340.630511	0.099988358	0.054500431	1.834634281	0.066559896	0.532876862
ENSMUSG00000035674	1119.164634	-0.149751692	0.081655563	-1.833943544	0.066662375	0.533406159
ENSMUSG00000058833	621.7909544	-0.128156319	0.069908001	-1.833213891	0.066770769	0.533406159
ENSMUSG00000037343	1127.078733	0.076754705	0.041868557	1.833230261	0.066768335	0.533406159
ENSMUSG00000021983	101.5304825	0.206182145	0.112451976	1.83351286	0.066726338	0.533406159
ENSMUSG00000041362	759.7087359	-0.196696941	0.107339497	-1.832474975	0.066880687	0.533994823
ENSMUSG00000025358	1116.58108	-0.160283555	0.087530218	-1.83117967	0.06707373	0.534155607
ENSMUSG00000028382	13649.04944	0.093272688	0.050922677	1.831653267	0.067003095	0.534155607
ENSMUSG00000026313	2242.346876	0.167282234	0.091361325	1.830996156	0.067101117	0.534155607
ENSMUSG00000018774	4752.06553	0.183355738	0.100094852	1.831819864	0.066978263	0.534155607
ENSMUSG00000031951	273.2513963	0.231934817	0.126645108	1.831376037	0.067044435	0.534155607
ENSMUSG00000109799	18.76075144	0.473390101	0.258558605	1.830881245	0.06711827	0.534155607
ENSMUSG00000022516	621.1397731	-0.161134195	0.08809628	-1.829069225	0.067389239	0.534467058
ENSMUSG00000043572	299.2490815	-0.137501628	0.075204831	-1.828361645	0.067495294	0.534467058
ENSMUSG00000073633	509.9894525	-0.136251216	0.074469544	-1.829623352	0.067306279	0.534467058
ENSMUSG00000001173	285.1075059	-0.11199286	0.061199519	-1.829963089	0.067255458	0.534467058
ENSMUSG00000022641	5483.062568	0.113418048	0.062038206	1.828196768	0.067520026	0.534467058
ENSMUSG00000031644	443.0073427	0.156051999	0.085325419	1.828903986	0.067413993	0.534467058
ENSMUSG00000022139	7286.269643	0.156426741	0.085462107	1.830363729	0.067195568	0.534467058
ENSMUSG00000079092	14269.25706	0.179203107	0.097971251	1.829139729	0.067378679	0.534467058
ENSMUSG00000006435	67.70467228	0.244003013	0.133351481	1.829773556	0.067283807	0.534467058
ENSMUSG00000051228	47.10489996	0.681333865	0.37260032	1.82859173	0.067460792	0.534467058
ENSMUSG00000037725	85.7511597	-0.551137458	0.301706165	-1.82673582	0.0677395	0.534570588
ENSMUSG00000041220	492.4428244	-0.201041822	0.110161332	-1.824976315	0.068004604	0.534570588
ENSMUSG00000044768	157.6863638	-0.168250188	0.092123234	-1.826359985	0.067796055	0.534570588
ENSMUSG00000027010	927.997013	-0.108147101	0.059184464	-1.827288682	0.067656376	0.534570588
ENSMUSG00000057572	462.9550588	-0.097726925	0.053489308	-1.827036648	0.067694259	0.534570588
ENSMUSG00000014349	8085.994928	-0.064516544	0.035310387	-1.827126512	0.06768075	0.534570588
ENSMUSG00000046962	1258.207686	0.093514802	0.051212766	1.826005687	0.067849405	0.534570588
ENSMUSG00000029708	714.3814104	0.100051263	0.054772999	1.826653005	0.067751958	0.534570588
ENSMUSG00000068732	1426.170165	0.126509345	0.069318518	1.825043988	0.067994392	0.534570588
ENSMUSG00000062078	3431.517423	0.157332864	0.086204301	1.825116174	0.0679835	0.534570588
ENSMUSG00000031565	10645.84014	0.184671757	0.101143123	1.825845902	0.067873477	0.534570588
ENSMUSG00000070427	69.97966836	0.191190762	0.104761404	1.825011444	0.067999302	0.534570588
ENSMUSG00000016128	436.1498378	0.206987547	0.113329023	1.826430164	0.067785492	0.534570588
ENSMUSG00000070691	16.83984059	-0.565160762	0.309788264	-1.824345297	0.068099886	0.534749188
ENSMUSG00000037275	401.5838515	0.117650963	0.064485211	1.824464257	0.068081915	0.534749188
ENSMUSG00000057726	9254.683485	-0.383038729	0.210008977	-1.823915975	0.068164776	0.534895902
ENSMUSG00000035561	74.63509458	-0.286917509	0.157325308	-1.823721258	0.068194223	0.534895902
ENSMUSG00000040652	2624.068998	-0.080279351	0.04402483	-1.823501673	0.068227444	0.534895902
ENSMUSG00000055717	28.57765155	-0.336062829	0.184367919	-1.822783654	0.068336164	0.535306912
ENSMUSG00000037260	3215.633805	0.141991041	0.077902522	1.822675801	0.068352507	0.535306912
ENSMUSG00000027652	1536.873364	0.126173316	0.069235683	1.822374109	0.06839824	0.535380597
ENSMUSG00000041849	160.6472026	0.205427963	0.112784816	1.82141506	0.068543788	0.535950602
ENSMUSG00000045031	28.02808677	0.355013994	0.194908264	1.821441465	0.068539777	0.535950602
ENSMUSG00000019809	1141.694677	-0.113159113	0.062138407	-1.821081648	0.068594446	0.536062326
ENSMUSG00000072423	54.47029219	-0.414559064	0.227711166	-1.820547807	0.068675623	0.536124151
ENSMUSG00000032908	446.3391788	-0.158621618	0.087309948	-1.816764548	0.069253173	0.536124151
ENSMUSG00000005378	1009.731624	-0.114196606	0.062806884	-1.818217977	0.069030823	0.536124151
ENSMUSG00000021748	4081.869688	-0.105679559	0.058147323	-1.817444953	0.06914901	0.536124151
ENSMUSG00000034453	623.0656331	-0.084237149	0.046397516	-1.815552982	0.069438972	0.536124151
ENSMUSG00000042558	1006.296575	-0.081729951	0.044969485	-1.817453589	0.069147689	0.536124151
ENSMUSG00000021635	1054.718787	0.074682747	0.041106869	1.816794856	0.069248531	0.536124151
ENSMUSG00000030880	1768.535884	0.093981029	0.051653622	1.819447038	0.068843256	0.536124151
ENSMUSG00000002608	894.995844	0.097770252	0.053791027	1.817594081	0.069126197	0.536124151
ENSMUSG00000039047	1922.673357	0.100756381	0.055387005	1.819133949	0.068890997	0.536124151
ENSMUSG00000022533	4441.901151	0.101357729	0.055793197	1.816668237	0.069267928	0.536124151
ENSMUSG00000024054	2257.253501	0.117606741	0.064668418	1.81861169	0.068970693	0.536124151
ENSMUSG00000025880	2008.290015	0.133090989	0.073174374	1.818819651	0.068938949	0.536124151
ENSMUSG00000038214	496.8525015	0.147809498	0.081354951	1.816846997	0.069240544	0.536124151
ENSMUSG00000019943	3008.770982	0.156712024	0.086276102	1.816401304	0.069308835	0.536124151
ENSMUSG00000021366	1028.030138	0.165311333	0.091023395	1.81614114	0.069348724	0.536124151
ENSMUSG00000022747	2060.91881	0.171197633	0.094205675	1.817275147	0.069174993	0.536124151
ENSMUSG00000025007	2134.648015	0.19183781	0.105650127	1.815783995	0.069403513	0.536124151
ENSMUSG00000061755	1359.95852	0.196318712	0.108024626	1.817351469	0.069163314	0.536124151
ENSMUSG00000097056	57.5460267	0.225932922	0.124248848	1.818390472	0.069004474	0.536124151
ENSMUSG00000032726	300.3212777	0.285558057	0.157254056	1.815902647	0.069385307	0.536124151
ENSMUSG00000032402	1761.46279	0.324427152	0.178419545	1.818338632	0.069012392	0.536124151
ENSMUSG00000109714	21.43450391	0.432436298	0.237596701	1.820043355	0.068752403	0.536124151
ENSMUSG00000026526	2694.79696	-0.238097823	0.131309882	-1.813251359	0.069793062	0.536277695
ENSMUSG00000064043	203.9332888	-0.191758119	0.105730164	-1.813655741	0.069730743	0.536277695
ENSMUSG00000079445	1785.528911	-0.119084644	0.065654508	-1.813807574	0.069707356	0.536277695
ENSMUSG00000031370	701.2328416	-0.093128398	0.051347197	-1.813699733	0.069723966	0.536277695
ENSMUSG00000025862	1795.838802	0.075074902	0.041407863	1.813059088	0.069822708	0.536277695
ENSMUSG00000053510	2815.023607	0.077961319	0.042989741	1.813486608	0.069756802	0.536277695
ENSMUSG00000022679	331.2113931	0.118495204	0.065284729	1.815052398	0.069515858	0.536277695
ENSMUSG00000038866	883.8358011	0.158494227	0.087339361	1.814694151	0.069570924	0.536277695
ENSMUSG00000048264	751.2747488	0.159758624	0.08805087	1.814390073	0.069617693	0.536277695
ENSMUSG00000034832	1926.819268	0.182437227	0.100553811	1.814324344	0.069627806	0.536277695
ENSMUSG00000007209	682.0968164	-0.724550973	0.400138716	-1.810749481	0.07017964	0.536692441
ENSMUSG00000020053	39.38745525	-0.433007286	0.239094907	-1.811026808	0.070136702	0.536692441
ENSMUSG00000025758	459.2386371	-0.316172552	0.174525673	-1.81161056	0.070046392	0.536692441
ENSMUSG00000079941	35.10890289	-0.313719082	0.173288177	-1.810389421	0.070235419	0.536692441
ENSMUSG00000036751	4405.956087	-0.12870429	0.071051482	-1.811423024	0.070075395	0.536692441
ENSMUSG00000037210	994.2238861	0.129634417	0.071607202	1.810354448	0.070240838	0.536692441
ENSMUSG00000042625	1408.631563	0.15684553	0.086592242	1.811311579	0.070092634	0.536692441
ENSMUSG00000037904	168.2669663	0.211624136	0.11677047	1.812308672	0.069938515	0.536692441
ENSMUSG00000046317	36.90251615	0.324846957	0.179308401	1.811666127	0.070037801	0.536692441
ENSMUSG00000074361	361.5826709	0.350688928	0.193614035	1.811278441	0.070097761	0.536692441
ENSMUSG00000031129	28.00781887	-0.328723707	0.181698534	-1.809170938	0.070424451	0.537259826
ENSMUSG00000030201	1490.95415	0.157175799	0.086864192	1.809442941	0.070382217	0.537259826
ENSMUSG00000031503	21466.62138	0.158337673	0.087517174	1.809218305	0.070417095	0.537259826
ENSMUSG00000027820	4774.230833	0.203883265	0.112710698	1.808907837	0.070465323	0.537293529
ENSMUSG00000027579	170.1480567	-0.420143265	0.232511104	-1.806981505	0.070765163	0.537348697
ENSMUSG00000039981	27.07059397	-0.384082193	0.212855249	-1.804429041	0.071164074	0.537348697
ENSMUSG00000025574	419.0258791	-0.325405171	0.180613574	-1.801665086	0.071598114	0.537348697
ENSMUSG00000038644	530.4790933	-0.258407492	0.143007782	-1.806947072	0.070770532	0.537348697
ENSMUSG00000022833	85.73973548	-0.234271408	0.129949017	-1.802794771	0.071420452	0.537348697
ENSMUSG00000043439	3615.189015	-0.189467666	0.104981205	-1.804777013	0.071109583	0.537348697
ENSMUSG00000016087	198.935471	-0.184998026	0.102667475	-1.801914633	0.071558838	0.537348697
ENSMUSG00000046329	243.0833203	-0.182155303	0.10103798	-1.80283992	0.071413359	0.537348697
ENSMUSG00000030917	826.6427659	-0.173724404	0.096148599	-1.806832409	0.070788414	0.537348697
ENSMUSG00000019872	494.2317128	-0.163191867	0.09049707	-1.803283429	0.071343714	0.537348697
ENSMUSG00000027679	769.823022	-0.160151791	0.088690825	-1.805731203	0.070960336	0.537348697
ENSMUSG00000044197	476.8264829	-0.144199605	0.079798823	-1.807039238	0.070756161	0.537348697
ENSMUSG00000024078	349.660384	-0.1314063	0.072714183	-1.807161888	0.070737041	0.537348697
ENSMUSG00000067369	358.1954964	-0.128330764	0.071232417	-1.80157813	0.071611805	0.537348697
ENSMUSG00000062591	1646.758683	-0.127156888	0.070460566	-1.804653228	0.071128963	0.537348697
ENSMUSG00000003809	753.1024654	-0.124812182	0.069241703	-1.802557943	0.071457667	0.537348697
ENSMUSG00000022828	1036.072885	-0.103755522	0.057459893	-1.805703359	0.070964688	0.537348697
ENSMUSG00000036820	789.7623365	-0.097919732	0.054207837	-1.806375955	0.070859635	0.537348697
ENSMUSG00000027406	2779.332712	-0.096950454	0.053715695	-1.804881296	0.071093259	0.537348697
ENSMUSG00000024273	340.3638973	-0.091369512	0.050616054	-1.805148849	0.071051393	0.537348697
ENSMUSG00000029998	3231.345909	-0.08617977	0.047823333	-1.802044415	0.071538418	0.537348697
ENSMUSG00000022761	2101.72682	-0.065804059	0.03640786	-1.807413545	0.070697824	0.537348697
ENSMUSG00000041891	7045.938482	0.090352214	0.050107037	1.803184124	0.071359303	0.537348697
ENSMUSG00000054702	1270.19052	0.111105104	0.061599772	1.80366096	0.071284473	0.537348697
ENSMUSG00000036986	483.130529	0.128773068	0.071300931	1.806050304	0.070910482	0.537348697
ENSMUSG00000041734	1074.923033	0.129469528	0.071661822	1.806673682	0.070813174	0.537348697
ENSMUSG00000070509	368.9545198	0.224337938	0.124435059	1.802851536	0.071411534	0.537348697
ENSMUSG00000021583	853.9603818	0.235151095	0.130148181	1.806795089	0.070794235	0.537348697
ENSMUSG00000029832	110.5686626	0.291942957	0.161866929	1.803598542	0.071294265	0.537348697
ENSMUSG00000030882	86.75373446	0.307345743	0.170230369	1.805469522	0.071001241	0.537348697
ENSMUSG00000086965	25.33694697	0.38222332	0.212071319	1.802333861	0.071492894	0.537348697
ENSMUSG00000099609	19.54945168	0.515542213	0.286189088	1.801404157	0.071639201	0.537348697
ENSMUSG00000003423	536.2444039	-0.149873694	0.083232659	-1.800659703	0.071756533	0.537413841
ENSMUSG00000022200	2362.677284	0.129716416	0.07204771	1.80042387	0.071793735	0.537413841
ENSMUSG00000035640	227.7444533	0.141271165	0.078461534	1.800514954	0.071779364	0.537413841
ENSMUSG00000090394	124.0288143	0.273471035	0.151849039	1.80094018	0.071712309	0.537413841
ENSMUSG00000082674	98.96198265	-0.365127229	0.202929309	-1.79928287	0.071973946	0.537670551
ENSMUSG00000071647	938.8358765	-0.12659756	0.070334514	-1.799935108	0.071870885	0.537670551
ENSMUSG00000022125	4898.414493	0.125682152	0.069844894	1.799446535	0.071948074	0.537670551
ENSMUSG00000058656	133.9630252	0.223178846	0.124010185	1.799681586	0.07191093	0.537670551
ENSMUSG00000053101	46.06337342	-0.417547488	0.232302739	-1.797428173	0.072267671	0.537684609
ENSMUSG00000097842	29.0376291	-0.348150328	0.193623567	-1.798078265	0.072164606	0.537684609
ENSMUSG00000027848	89.8188364	-0.336945189	0.187396914	-1.798029551	0.072172325	0.537684609
ENSMUSG00000030428	91.09257227	-0.272753065	0.151672119	-1.798307204	0.072128339	0.537684609
ENSMUSG00000050493	59.18149807	-0.271777693	0.151202056	-1.797447075	0.072264673	0.537684609
ENSMUSG00000025154	183.9744016	-0.149142527	0.082936135	-1.798281632	0.072132389	0.537684609
ENSMUSG00000047284	788.935584	0.141580113	0.078716779	1.798601465	0.072081745	0.537684609
ENSMUSG00000028300	999.3267968	0.266550762	0.148260695	1.797851828	0.072200492	0.537684609
ENSMUSG00000015165	7301.217039	-0.076815841	0.042747241	-1.796977743	0.072339153	0.537944894
ENSMUSG00000022151	774.6088744	-0.122389341	0.068128823	-1.796439969	0.072424572	0.538308506
ENSMUSG00000059495	2890.633146	0.118008426	0.065708627	1.79593504	0.072504849	0.538361089
ENSMUSG00000038369	1264.554688	0.147349322	0.08204095	1.796046017	0.072487199	0.538361089
ENSMUSG00000007038	2890.398844	0.212562837	0.118372825	1.795706387	0.072541225	0.538361089
ENSMUSG00000006299	4906.605798	-0.086339793	0.048099474	-1.795025708	0.072649604	0.538410934
ENSMUSG00000020802	5375.306715	0.077959583	0.043432104	1.794975956	0.072657531	0.538410934
ENSMUSG00000036091	36.76986383	0.281473451	0.156788161	1.79524685	0.072614379	0.538410934
ENSMUSG00000021209	21.44688234	-0.412400668	0.229907611	-1.793766922	0.072850379	0.538756513
ENSMUSG00000046707	1613.718456	0.08992638	0.050131884	1.793796127	0.072845715	0.538756513
ENSMUSG00000004043	351.9868535	0.115009748	0.064114175	1.79382715	0.072840762	0.538756513
ENSMUSG00000038485	729.1148664	0.151813763	0.084631171	1.793827983	0.072840629	0.538756513
ENSMUSG00000005103	9383.575565	-0.06600918	0.036821371	-1.792686624	0.073023047	0.538807593
ENSMUSG00000039908	165.2186952	0.155095428	0.086511683	1.792768584	0.073009935	0.538807593
ENSMUSG00000041229	2630.921557	0.157978256	0.088128973	1.792580239	0.073040069	0.538807593
ENSMUSG00000021466	493.486031	0.194392942	0.10843064	1.79278608	0.073007136	0.538807593
ENSMUSG00000026110	11890.14702	0.194495068	0.108466902	1.793128267	0.072952417	0.538807593
[truncated: 12,741 more rows]
